# Supplementary material for: Comparative transcriptome analysis of genes and metabolic pathways involved in sporulation in Ganoderma lingzhi
Source: G3 (Bethesda). 2022 Jan 17;12(3):jkab448. doi: 10.1093/g3journal/jkab448 (PMC8895980; doi:10.1093/g3journal/jkab448)
Supplement: jkab448_Supplementary_Table [file jkab448_supplementary_table.xlsx]

## Sheet: Table S1
Table S1 Primers used for qRT-PCR analysis of selected genes.
Gene	Primer sequence 5'-->3'
GL24474-F	GTAGAGGTCGAGGCGGAAAG
GL24474-R	CGCTCCGGTTTCAGATCAGATA
18S-F	TATCGAGTTCTGACTGGGTTGT
18S-R	ATCCGTTGCTGAAAGTTGTAT
GL20984-F	CAATTGATCCACCTTTCCACGG
GL20984-R	ATTACATCCCAAGCCATGCAGA
GL26136-F	CGTTCTCCTTCCACGTATGAGG
GL26136-R	GAGTCCGTTGATGGTGTAGGTT
GL23118-F	GTCATCGTGTACCTGTTCCTGT
GL2311-8R	CTCGACTCCACAAACTCCTTCC
GL25699-F	AGAAGGAATGCTTGGAGATGCT
GL25699-R	TTGTCCTTCACGTTCTGTACCG
GL25109-F	GGGTTCAATGATGGTGACCTCT
GL25109-R	GTGTTTCAGGGAAGGTTAACGC
GL24035-F	TTGTCTCACCGGCACTCAC
GL24035-R	TCTTGAACGCCTCTCCATTCTC
GL16852-F	TGGATGAAGAGATGTCGGATCG
GL16852-R	ACGTCTCGCCCAAGTATCATG
GL26833-F	GTCGCTCTTCTACCATGCCAA
GL26833-R	ATGTGAGGCTAGTTACCGTGAC
GL28881-F	TCGGAGAGAACTACAATGATCACC
GL28881-R	GATCTCCTCGCACGATACCATC

## Sheet: Table S2
Table S2 Summary of Illumina transcriptome sequencing for Ganoderma lingzhi.
SampleID	ReadSum	BaseSum	GC(%)	Q20(%)	Q30(%)	Uniq Mapped Reads	% mapped
GL46101	23060909	6915705032	59.17	97.81	94.02	19668922	0.852912
GL46102	23339716	6998218554	59.4	97.71	93.88	2.00605e+07	0.859502
GL46103	24744096	7415647734	59.25	97.66	93.7	21298832	0.860764
GL46201	22548876	6758494714	59.14	97.72	93.85	1.95875e+07	0.86867
GL46202	21801416	6537399430	59.16	97.63	93.74	1.89174e+07	0.867714
GL46203	22112931	6626851124	59	97.76	94.14	1.91579e+07	0.866366
YW101	22751195	6822589694	59.38	97.71	93.87	19677510	0.8649
YW102	20328008	6095996230	59.45	97.78	94.02	17522515	0.861989
YW103	22108455	6630127334	59.46	97.8	94.05	1.92563e+07	0.870994
YW201	22796672	6835862842	59.18	97.77	93.97	1.9719e+07	0.864994
YW202	23623079	7083363776	59.12	97.74	93.96	20459805	0.866094
YW203	21751686	6523005946	59.14	97.91	94.24	1.88045e+07	0.864506
YW301	21039237	6309488212	58.35	97.91	94.21	17760322	0.844152
YW302	23123589	6934618746	59.01	97.73	93.86	1.99518e+07	0.862832
YW303	20406461	6119246690	58.98	97.81	94	17665615	0.865687

## Sheet: Table S3
Table S3 List of new genes identified in HZ203 strain as compared to G.260125-1.
GeneID	COG_class	COG_class_annotation	GO_annotation	KEGG_annotation	KEGG_pathway_annotation	KOG_class	KOG_class_annotation	Pfam_annotation	Swiss-Prot_annotation	eggNOG_class	eggNOG_class_annotation	NR_annotation
Ganoderma_lucidum_G.260125-1_newGene_440	--	--	--	--	--	--	--	--	--	--	--	hypothetical protein GSI_09812 [Ganoderma sinense ZZ0214-1]
Ganoderma_lucidum_G.260125-1_newGene_727	--	--	--	--	--	--	--	--	--	--	--	hypothetical protein GSI_01153 [Ganoderma sinense ZZ0214-1]
Ganoderma_lucidum_G.260125-1_newGene_2064	--	--	--	--	--	--	--	--	--	--	--	hypothetical protein GSI_07563 [Ganoderma sinense ZZ0214-1]
Ganoderma_lucidum_G.260125-1_newGene_734	--	--	--	--	--	--	--	--	--	S	Function unknown	hypothetical protein GSI_01181 [Ganoderma sinense ZZ0214-1]
Ganoderma_lucidum_G.260125-1_newGene_491	--	--	--	--	--	--	--	--	Putative uncharacterized protein ART2 OS=Saccharomyces cerevisiae (strain ATCC 204508 / S288c) OX=559292 GN=ART2 PE=5 SV=1	S	Function unknown	PREDICTED: uncharacterized protein LOC108473348 [Gossypium arboreum]
Ganoderma_lucidum_G.260125-1_newGene_502	--	--	Molecular Function: binding (GO:0005488);;	K03165|1.9047e-07|dsq:DICSQDRAFT_99294|K03165 DNA topoisomerase III [EC:5.99.1.2] | (RefSeq) prokaryotic type I DNA topoisomerase	--	--	--	Zinc knuckle	--	--	--	hypothetical protein M404DRAFT_223473 [Pisolithus tinctorius Marx 270]
Ganoderma_lucidum_G.260125-1_newGene_700	--	--	--	--	--	[B]	Chromatin structure and dynamics	SET domain;; Tetratricopeptide repeat	--	S	Function unknown	transcription factor [Ganoderma sinense ZZ0214-1]
Ganoderma_lucidum_G.260125-1_newGene_1488	--	--	--	--	--	--	--	--	--	T	Signal transduction mechanisms	hypothetical protein K443DRAFT_679776 [Laccaria amethystina LaAM-08-1]
Ganoderma_lucidum_G.260125-1_newGene_1365	--	--	--	--	--	--	--	--	Regulator of rDNA transcription protein 15 OS=Saccharomyces cerevisiae (strain ATCC 204508 / S288c) OX=559292 GN=RRT15 PE=3 SV=1	S	Function unknown	hypothetical protein J007_00982 [Cryptococcus neoformans var. grubii]
Ganoderma_lucidum_G.260125-1_newGene_97	--	--	--	--	--	--	--	--	--	--	--	hypothetical protein GSI_02074 [Ganoderma sinense ZZ0214-1]
Ganoderma_lucidum_G.260125-1_newGene_412	--	--	--	--	--	--	--	--	--	S	Function unknown	hypothetical protein BN946_scf185044.g11 [Trametes cinnabarina]
Ganoderma_lucidum_G.260125-1_newGene_432	--	--	--	--	--	--	--	--	--	--	--	hypothetical protein GSI_09836 [Ganoderma sinense ZZ0214-1]
Ganoderma_lucidum_G.260125-1_newGene_1986	--	--	--	--	--	--	--	CFEM domain	--	--	--	--
Ganoderma_lucidum_G.260125-1_newGene_2179	--	--	--	--	--	--	--	--	--	--	--	hypothetical protein GSI_11397 [Ganoderma sinense ZZ0214-1]
Ganoderma_lucidum_G.260125-1_newGene_2116	--	--	--	--	--	--	--	--	--	S	Function unknown	transporter [Ganoderma sinense ZZ0214-1]
Ganoderma_lucidum_G.260125-1_newGene_948	--	--	--	--	--	--	--	--	--	--	--	hypothetical protein GSI_00191 [Ganoderma sinense ZZ0214-1]
Ganoderma_lucidum_G.260125-1_newGene_2379	--	--	--	--	--	--	--	--	--	--	--	hypothetical protein GSI_15508 [Ganoderma sinense ZZ0214-1]
Ganoderma_lucidum_G.260125-1_newGene_746	--	--	Molecular Function: nucleotide binding (GO:0000166);; Molecular Function: nucleic acid binding (GO:0003676);; Cellular Component: integral component of membrane (GO:0016021);;	--	--	--	--	--	--	--	--	hypothetical protein GSI_01247 [Ganoderma sinense ZZ0214-1]
Ganoderma_lucidum_G.260125-1_newGene_581	--	--	--	--	--	--	--	--	--	S	Function unknown	hypothetical protein GSI_05511 [Ganoderma sinense ZZ0214-1]
Ganoderma_lucidum_G.260125-1_newGene_637	--	--	--	--	--	[K]	Transcription	HMG (high mobility group) box	Repressor of filamentous growth 1 OS=Candida albicans (strain SC5314 / ATCC MYA-2876) OX=237561 GN=RFG1 PE=2 SV=3	B	Chromatin structure and dynamics	transcription factor [Ganoderma sinense ZZ0214-1]
Ganoderma_lucidum_G.260125-1_newGene_335	--	--	--	--	--	--	--	--	--	--	--	hypothetical protein GSI_14121 [Ganoderma sinense ZZ0214-1]
Ganoderma_lucidum_G.260125-1_newGene_1293	--	--	--	--	--	--	--	--	--	S	Function unknown	hypothetical protein DICSQDRAFT_146725 [Dichomitus squalens LYAD-421 SS1]
Ganoderma_lucidum_G.260125-1_newGene_405	--	--	--	--	--	--	--	--	--	--	--	hypothetical protein GSI_04753 [Ganoderma sinense ZZ0214-1]
Ganoderma_lucidum_G.260125-1_newGene_2106	--	--	--	K18914|9.91505e-09|dsq:DICSQDRAFT_87405|K18914 adrenodoxin-NADP+ reductase [EC:1.18.1.6] | (RefSeq) ferredoxin/adrenodoxin reductase	--	--	--	--	--	--	--	ferredoxin/adrenodoxin reductase [Dichomitus squalens LYAD-421 SS1]
Ganoderma_lucidum_G.260125-1_newGene_979	--	--	--	--	--	--	--	--	--	--	--	hypothetical protein TRAVEDRAFT_63400 [Trametes versicolor FP-101664 SS1]
Ganoderma_lucidum_G.260125-1_newGene_706	--	--	--	K06640|7.81662e-23|pco:PHACADRAFT_181804|K06640 serine/threonine-protein kinase ATR [EC:2.7.11.1] | (RefSeq) hypothetical protein	--	--	--	--	--	--	--	hypothetical protein GSI_01085 [Ganoderma sinense ZZ0214-1]
Ganoderma_lucidum_G.260125-1_newGene_916	--	--	--	--	--	--	--	--	--	--	--	hypothetical protein GSI_08054 [Ganoderma sinense ZZ0214-1]
Ganoderma_lucidum_G.260125-1_newGene_2304	--	--	--	K19839|2.80294e-10|dsq:DICSQDRAFT_79718|K19839 Rho-type GTPase-activating protein 1/2 | (RefSeq) RhoGAP-domain-containing protein	--	--	--	--	--	--	--	hypothetical protein GSI_01504 [Ganoderma sinense ZZ0214-1]
Ganoderma_lucidum_G.260125-1_newGene_1551	--	--	--	--	--	--	--	--	--	S	Function unknown	hypothetical protein GSI_12761 [Ganoderma sinense ZZ0214-1]
Ganoderma_lucidum_G.260125-1_newGene_168	--	--	--	--	--	--	--	--	--	--	--	hypothetical protein GSI_09515 [Ganoderma sinense ZZ0214-1]
Ganoderma_lucidum_G.260125-1_newGene_2457	--	--	Cellular Component: membrane (GO:0016020);;	--	--	--	--	--	--	--	--	hypothetical protein TRAVEDRAFT_48875 [Trametes versicolor FP-101664 SS1]
Ganoderma_lucidum_G.260125-1_newGene_1763	--	--	--	--	--	--	--	--	--	--	--	hypothetical protein GSI_14317 [Ganoderma sinense ZZ0214-1]
Ganoderma_lucidum_G.260125-1_newGene_2123	--	--	--	--	--	--	--	--	--	--	--	hypothetical protein GSI_05146 [Ganoderma sinense ZZ0214-1]
Ganoderma_lucidum_G.260125-1_newGene_713	--	--	--	--	--	--	--	--	--	S	Function unknown	hypothetical protein GSI_01092 [Ganoderma sinense ZZ0214-1]
Ganoderma_lucidum_G.260125-1_newGene_1228	--	--	--	--	--	--	--	--	--	--	--	hypothetical protein GSI_09403 [Ganoderma sinense ZZ0214-1]
Ganoderma_lucidum_G.260125-1_newGene_349	--	--	--	--	--	--	--	--	--	--	--	hypothetical protein GSI_14186 [Ganoderma sinense ZZ0214-1]
Ganoderma_lucidum_G.260125-1_newGene_1238	--	--	Cellular Component: integral component of membrane (GO:0016021);;	--	--	--	--	Domain of unknown function (DUF4536)	--	--	--	hypothetical protein DICSQDRAFT_64674 [Dichomitus squalens LYAD-421 SS1]
Ganoderma_lucidum_G.260125-1_newGene_2428	--	--	Cellular Component: integral component of membrane (GO:0016021);;	--	--	--	--	--	--	S	Function unknown	hypothetical protein GSI_15329 [Ganoderma sinense ZZ0214-1]
Ganoderma_lucidum_G.260125-1_newGene_1494	--	--	--	--	--	--	--	--	--	--	--	hypothetical protein GSI_04082 [Ganoderma sinense ZZ0214-1]
Ganoderma_lucidum_G.260125-1_newGene_699	--	--	--	--	--	--	--	--	--	--	--	hypothetical protein GSI_01043 [Ganoderma sinense ZZ0214-1]
Ganoderma_lucidum_G.260125-1_newGene_2232	--	--	Molecular Function: hydrolase activity, hydrolyzing O-glycosyl compounds (GO:0004553);; Biological Process: carbohydrate metabolic process (GO:0005975);; Cellular Component: membrane (GO:0016020);;	--	--	--	--	--	--	--	--	hypothetical protein GSI_02582 [Ganoderma sinense ZZ0214-1]
Ganoderma_lucidum_G.260125-1_newGene_1750	--	--	--	--	--	--	--	--	--	--	--	hypothetical protein GSI_07709 [Ganoderma sinense ZZ0214-1]
Ganoderma_lucidum_G.260125-1_newGene_1958	--	--	--	--	--	--	--	--	--	--	--	hypothetical protein GSI_06756 [Ganoderma sinense ZZ0214-1]
Ganoderma_lucidum_G.260125-1_newGene_728	--	--	--	--	--	--	--	--	--	S	Function unknown	hypothetical protein GSI_01160 [Ganoderma sinense ZZ0214-1]
Ganoderma_lucidum_G.260125-1_newGene_1289	--	--	--	--	--	--	--	--	--	--	--	hypothetical protein GSI_09097 [Ganoderma sinense ZZ0214-1]
Ganoderma_lucidum_G.260125-1_newGene_1789	--	--	--	--	--	--	--	--	--	--	--	hypothetical protein GSI_14503 [Ganoderma sinense ZZ0214-1]
Ganoderma_lucidum_G.260125-1_newGene_1163	--	--	--	--	--	--	--	--	--	--	--	hypothetical protein DICSQDRAFT_175596 [Dichomitus squalens LYAD-421 SS1]
Ganoderma_lucidum_G.260125-1_newGene_2189	--	--	--	--	--	--	--	--	--	--	--	FMN-linked oxidoreductase [Trametes coccinea BRFM310]
Ganoderma_lucidum_G.260125-1_newGene_1761	--	--	--	--	--	--	--	--	--	--	--	hypothetical protein GSI_07724 [Ganoderma sinense ZZ0214-1]
Ganoderma_lucidum_G.260125-1_newGene_950	[K]	Transcription	Molecular Function: RNA polymerase I activity (GO:0001054);; Biological Process: transcription, RNA-templated (GO:0001172);; Molecular Function: DNA binding (GO:0003677);; Cellular Component: DNA-directed RNA polymerase II, core complex (GO:0005665);; Cellular Component: DNA-directed RNA polymerase III complex (GO:0005666);; Cellular Component: DNA-directed RNA polymerase I complex (GO:0005736);;…	K03007|2.50008e-36|abv:AGABI2DRAFT138476|K03007 DNA-directed RNA polymerases I, II, and III subunit RPABC5 | (RefSeq) AGABI2DRAFT_138476; hypothetical protein	--	[K]	Transcription	--	DNA-directed RNA polymerases I, II, and III subunit RPABC5 OS=Schizosaccharomyces pombe (strain 972 / ATCC 24843) OX=284812 GN=rpb10 PE=1 SV=2	K	Transcription	hypothetical protein GSI_00205 [Ganoderma sinense ZZ0214-1]
Ganoderma_lucidum_G.260125-1_newGene_2018	--	--	Molecular Function: DNA binding (GO:0003677);; Molecular Function: transcription factor activity, sequence-specific DNA binding (GO:0003700);; Molecular Function: copper ion binding (GO:0005507);; Cellular Component: nucleus (GO:0005634);; Biological Process: regulation of transcription, DNA-templated (GO:0006355);;	--	--	--	--	--	--	--	--	hypothetical protein DICSQDRAFT_148499 [Dichomitus squalens LYAD-421 SS1]
Ganoderma_lucidum_G.260125-1_newGene_495	--	--	--	--	--	--	--	--	--	S	Function unknown	hypothetical protein TRAVEDRAFT_34638 [Trametes versicolor FP-101664 SS1]
Ganoderma_lucidum_G.260125-1_newGene_722	--	--	--	--	--	--	--	--	--	--	--	hypothetical protein GSI_01121 [Ganoderma sinense ZZ0214-1]
Ganoderma_lucidum_G.260125-1_newGene_1972	--	--	Molecular Function: N,N-dimethylaniline monooxygenase activity (GO:0004499);; Molecular Function: flavin adenine dinucleotide binding (GO:0050660);; Molecular Function: NADP binding (GO:0050661);; Biological Process: oxidation-reduction process (GO:0055114);;	--	--	--	--	--	--	--	--	hypothetical protein GSI_08347 [Ganoderma sinense ZZ0214-1]
Ganoderma_lucidum_G.260125-1_newGene_808	--	--	Molecular Function: transferase activity, transferring glycosyl groups (GO:0016757);;	--	--	--	--	--	--	--	--	hypothetical protein GSI_03734 [Ganoderma sinense ZZ0214-1]
Ganoderma_lucidum_G.260125-1_newGene_2252	--	--	--	--	--	--	--	--	--	--	--	hypothetical protein GSI_03101 [Ganoderma sinense ZZ0214-1]
Ganoderma_lucidum_G.260125-1_newGene_1282	--	--	--	--	--	--	--	--	--	S	Function unknown	hypothetical protein GSI_09148 [Ganoderma sinense ZZ0214-1]
Ganoderma_lucidum_G.260125-1_newGene_1035	--	--	--	--	--	--	--	--	--	--	--	hypothetical protein GSI_05812 [Ganoderma sinense ZZ0214-1]
Ganoderma_lucidum_G.260125-1_newGene_785	--	--	--	--	--	--	--	--	--	--	--	hypothetical protein GSI_03878 [Ganoderma sinense ZZ0214-1]
Ganoderma_lucidum_G.260125-1_newGene_721	--	--	Cellular Component: integral component of membrane (GO:0016021);;	K17279|2.54569e-54|dsq:DICSQDRAFT_32402|K17279 receptor expression-enhancing protein 5/6 | (RefSeq) hypothetical protein	--	--	--	TB2/DP1, HVA22 family	--	U	Intracellular trafficking, secretion, and vesicular transport	hypothetical protein TRAPUB_2036 [Trametes pubescens]
Ganoderma_lucidum_G.260125-1_newGene_1871	--	--	--	--	--	--	--	--	--	--	--	hypothetical protein GSI_12148 [Ganoderma sinense ZZ0214-1]
Ganoderma_lucidum_G.260125-1_newGene_1872	--	--	--	K07019|6.4288e-11|dsq:DICSQDRAFT_88166|K07019 uncharacterized protein | (RefSeq) AB-hydrolase YheT	--	--	--	--	--	--	--	hypothetical protein GSI_12151 [Ganoderma sinense ZZ0214-1]
Ganoderma_lucidum_G.260125-1_newGene_2176	--	--	--	--	--	--	--	--	--	--	--	hypothetical protein GSI_03555 [Ganoderma sinense ZZ0214-1]
Ganoderma_lucidum_G.260125-1_newGene_2154	--	--	Cellular Component: integral component of membrane (GO:0016021);;	--	--	--	--	--	--	S	Function unknown	hypothetical protein PHACADRAFT_104441 [Phanerochaete carnosa HHB-10118-sp]
Ganoderma_lucidum_G.260125-1_newGene_642	--	--	Cellular Component: membrane (GO:0016020);;	--	--	--	--	--	--	--	--	transporter [Ganoderma sinense ZZ0214-1]
Ganoderma_lucidum_G.260125-1_newGene_744	--	--	--	--	--	--	--	--	--	--	--	hypothetical protein GSI_01243 [Ganoderma sinense ZZ0214-1]
Ganoderma_lucidum_G.260125-1_newGene_1808	--	--	--	--	--	--	--	Fungal Zn(2)-Cys(6) binuclear cluster domain	Transcription activator of gluconeogenesis ERT1 OS=Candida glabrata (strain ATCC 2001 / CBS 138 / JCM 3761 / NBRC 0622 / NRRL Y-65) OX=284593 GN=ERT1 PE=3 SV=1	--	--	hypothetical protein BCR32DRAFT_273259 [Anaeromyces robustus]
Ganoderma_lucidum_G.260125-1_newGene_793	--	--	--	--	--	--	--	--	--	--	--	hypothetical protein CY34DRAFT_806299 [Suillus luteus UH-Slu-Lm8-n1]
Ganoderma_lucidum_G.260125-1_newGene_406	--	--	--	--	--	--	--	--	--	S	Function unknown	hypothetical protein GSI_04770 [Ganoderma sinense ZZ0214-1]
Ganoderma_lucidum_G.260125-1_newGene_2228	--	--	--	--	--	--	--	--	--	--	--	hypothetical protein GSI_02567 [Ganoderma sinense ZZ0214-1]
Ganoderma_lucidum_G.260125-1_newGene_1903	--	--	--	--	--	--	--	--	--	--	--	hypothetical protein GSI_07695 [Ganoderma sinense ZZ0214-1]
Ganoderma_lucidum_G.260125-1_newGene_858	--	--	--	--	--	--	--	--	--	S	Function unknown	transcription factor [Ganoderma sinense ZZ0214-1]
Ganoderma_lucidum_G.260125-1_newGene_1153	[R]	General function prediction only	--	--	--	[R]	General function prediction only	WD domain, G-beta repeat;; Anaphase-promoting complex subunit 4 WD40 domain;; WD40-like Beta Propeller Repeat	Vegetative incompatibility protein HET-E-1 OS=Podospora anserina OX=5145 GN=HET-E1 PE=4 SV=1	S	Function unknown	hypothetical protein GSI_09074 [Ganoderma sinense ZZ0214-1]
Ganoderma_lucidum_G.260125-1_newGene_254	--	--	--	--	--	--	--	--	--	--	--	kinase-like protein [Dichomitus squalens LYAD-421 SS1]
Ganoderma_lucidum_G.260125-1_newGene_1708	--	--	Cellular Component: integral component of membrane (GO:0016021);;	--	--	--	--	--	--	S	Function unknown	hypothetical protein DICSQDRAFT_167710 [Dichomitus squalens LYAD-421 SS1]
Ganoderma_lucidum_G.260125-1_newGene_980	--	--	Molecular Function: structural constituent of ribosome (GO:0003735);; Cellular Component: ribosome (GO:0005840);; Biological Process: translation (GO:0006412);;	K02905|7.17978e-31|dsq:DICSQDRAFT_103514|K02905 large subunit ribosomal protein L29e | (RefSeq) hypothetical protein	--	[J]	Translation, ribosomal structure and biogenesis	Ribosomal L29e protein family	60S ribosomal protein L29 OS=Saccharomyces cerevisiae (strain ATCC 204508 / S288c) OX=559292 GN=RPL29 PE=1 SV=3	J	Translation, ribosomal structure and biogenesis	60S ribosomal protein L29 [Grifola frondosa]
Ganoderma_lucidum_G.260125-1_newGene_667	--	--	--	--	--	--	--	--	--	S	Function unknown	hypothetical protein GSI_00847 [Ganoderma sinense ZZ0214-1]
Ganoderma_lucidum_G.260125-1_newGene_1868	--	--	--	--	--	--	--	--	--	--	--	hypothetical protein GSI_12142 [Ganoderma sinense ZZ0214-1]
Ganoderma_lucidum_G.260125-1_newGene_1193	--	--	--	--	--	--	--	--	--	--	--	hypothetical protein GSI_07822 [Ganoderma sinense ZZ0214-1]
Ganoderma_lucidum_G.260125-1_newGene_1587	--	--	--	--	--	--	--	--	--	--	--	transporter [Ganoderma sinense ZZ0214-1]
Ganoderma_lucidum_G.260125-1_newGene_1658	--	--	--	--	--	--	--	--	--	--	--	hypothetical protein DICSQDRAFT_141544 [Dichomitus squalens LYAD-421 SS1]
Ganoderma_lucidum_G.260125-1_newGene_392	--	--	--	--	--	--	--	--	--	--	--	hypothetical protein GSI_04694 [Ganoderma sinense ZZ0214-1]
Ganoderma_lucidum_G.260125-1_newGene_308	--	--	--	--	--	--	--	--	--	--	--	hypothetical protein GSI_13890 [Ganoderma sinense ZZ0214-1]
Ganoderma_lucidum_G.260125-1_newGene_851	--	--	--	--	--	--	--	--	--	--	--	hypothetical protein DICSQDRAFT_133572 [Dichomitus squalens LYAD-421 SS1]
Ganoderma_lucidum_G.260125-1_newGene_2055	--	--	--	K08900|2.39745e-21|dsq:DICSQDRAFT_139690|K08900 mitochondrial chaperone BCS1 | (RefSeq) P-loop containing nucleoside triphosphate hydrolase protein	--	--	--	--	--	O	Posttranslational modification, protein turnover, chaperones	transporter [Ganoderma sinense ZZ0214-1]
Ganoderma_lucidum_G.260125-1_newGene_2455	--	--	--	--	--	--	--	--	--	--	--	hypothetical protein GSI_15097 [Ganoderma sinense ZZ0214-1]
Ganoderma_lucidum_G.260125-1_newGene_2419	--	--	--	--	--	--	--	--	--	--	--	hypothetical protein GSI_15360 [Ganoderma sinense ZZ0214-1]
Ganoderma_lucidum_G.260125-1_newGene_1867	--	--	--	--	--	--	--	--	--	--	--	hypothetical protein TRAVEDRAFT_72312 [Trametes versicolor FP-101664 SS1]
Ganoderma_lucidum_G.260125-1_newGene_1578	--	--	Cellular Component: endoplasmic reticulum (GO:0005783);; Cellular Component: membrane (GO:0016020);;	K03860|1.01554e-35|dsq:DICSQDRAFT_74320|K03860 phosphatidylinositol glycan, class Q | (RefSeq) Gpi1-domain-containing protein	--	[MO]	Cell wall/membrane/envelope biogenesis;; Posttranslational modification, protein turnover, chaperones	N-acetylglucosaminyl transferase component (Gpi1)	N-acetylglucosaminyl-phosphatidylinositol biosynthetic protein gpi1 OS=Schizosaccharomyces pombe (strain 972 / ATCC 24843) OX=284812 GN=gpi1 PE=2 SV=1	S	Function unknown	hypothetical protein GSI_09237 [Ganoderma sinense ZZ0214-1]
Ganoderma_lucidum_G.260125-1_newGene_121	--	--	--	--	--	--	--	--	--	S	Function unknown	hypothetical protein DICSQDRAFT_182095 [Dichomitus squalens LYAD-421 SS1]
Ganoderma_lucidum_G.260125-1_newGene_526	--	--	--	--	--	--	--	--	--	--	--	hypothetical protein GSI_01799 [Ganoderma sinense ZZ0214-1]
Ganoderma_lucidum_G.260125-1_newGene_2203	--	--	--	--	--	--	--	--	--	--	--	hypothetical protein GSI_06635 [Ganoderma sinense ZZ0214-1]
Ganoderma_lucidum_G.260125-1_newGene_1749	--	--	--	--	--	--	--	--	--	--	--	hypothetical protein GSI_07709 [Ganoderma sinense ZZ0214-1]
Ganoderma_lucidum_G.260125-1_newGene_2377	--	--	--	--	--	--	--	--	--	S	Function unknown	hypothetical protein DICSQDRAFT_169265 [Dichomitus squalens LYAD-421 SS1]
Ganoderma_lucidum_G.260125-1_newGene_1927	--	--	--	--	--	--	--	--	--	--	--	hypothetical protein GSI_04433 [Ganoderma sinense ZZ0214-1]
Ganoderma_lucidum_G.260125-1_newGene_2424	--	--	--	--	--	--	--	--	--	--	--	hypothetical protein GSI_15345 [Ganoderma sinense ZZ0214-1]
Ganoderma_lucidum_G.260125-1_newGene_1060	--	--	Molecular Function: protein binding (GO:0005515);; Cellular Component: cytoplasm (GO:0005737);; Biological Process: chromatin silencing (GO:0006342);; Biological Process: vesicle-mediated transport (GO:0016192);; Cellular Component: chromosomal region (GO:0098687);;	K12562|2.31201e-13|dsq:DICSQDRAFT_90579|K12562 amphiphysin | (RefSeq) BAR-domain-containing protein	--	[U]	Intracellular trafficking, secretion, and vesicular transport	--	Protein hob1 OS=Schizosaccharomyces pombe (strain 972 / ATCC 24843) OX=284812 GN=hob1 PE=1 SV=1	S	Function unknown	transporter [Ganoderma sinense ZZ0214-1]
Ganoderma_lucidum_G.260125-1_newGene_2188	--	--	Molecular Function: catalytic activity (GO:0003824);; Biological Process: ubiquinone biosynthetic process (GO:0006744);; Cellular Component: extrinsic component of mitochondrial inner membrane (GO:0031314);;	--	--	--	--	--	Ubiquinone biosynthesis protein COQ4, mitochondrial OS=Laccaria bicolor (strain S238N-H82 / ATCC MYA-4686) OX=486041 GN=COQ4 PE=3 SV=1	H	Coenzyme transport and metabolism	hypothetical protein GSI_11389 [Ganoderma sinense ZZ0214-1]
Ganoderma_lucidum_G.260125-1_newGene_2308	--	--	--	--	--	--	--	--	--	--	--	hypothetical protein GSI_13234 [Ganoderma sinense ZZ0214-1]
Ganoderma_lucidum_G.260125-1_newGene_1611	--	--	--	--	--	--	--	--	--	--	--	hypothetical protein GSI_03220 [Ganoderma sinense ZZ0214-1]
Ganoderma_lucidum_G.260125-1_newGene_1664	--	--	--	--	--	--	--	--	--	S	Function unknown	hypothetical protein GSI_03479 [Ganoderma sinense ZZ0214-1]
Ganoderma_lucidum_G.260125-1_newGene_2447	--	--	--	--	--	--	--	--	--	--	--	hypothetical protein GSI_15148 [Ganoderma sinense ZZ0214-1]
Ganoderma_lucidum_G.260125-1_newGene_1737	--	--	--	--	--	--	--	--	--	--	--	hypothetical protein GSI_07665 [Ganoderma sinense ZZ0214-1]
Ganoderma_lucidum_G.260125-1_newGene_1846	--	--	--	--	--	--	--	F-box-like	--	--	--	hypothetical protein GSI_14693 [Ganoderma sinense ZZ0214-1]
Ganoderma_lucidum_G.260125-1_newGene_751	--	--	--	--	--	--	--	--	--	--	--	hypothetical protein GSI_01262 [Ganoderma sinense ZZ0214-1]
Ganoderma_lucidum_G.260125-1_newGene_1361	--	--	Cellular Component: membrane (GO:0016020);;	--	--	--	--	--	--	--	--	hypothetical protein GSI_10326 [Ganoderma sinense ZZ0214-1]
Ganoderma_lucidum_G.260125-1_newGene_2096	--	--	--	--	--	--	--	--	--	--	--	transporter [Ganoderma sinense ZZ0214-1]
Ganoderma_lucidum_G.260125-1_newGene_2003	--	--	--	--	--	--	--	MYND finger	--	S	Function unknown	hypothetical protein GSI_07328 [Ganoderma sinense ZZ0214-1]
Ganoderma_lucidum_G.260125-1_newGene_156	--	--	--	--	--	--	--	--	--	--	--	hypothetical protein DICSQDRAFT_157859 [Dichomitus squalens LYAD-421 SS1]
Ganoderma_lucidum_G.260125-1_newGene_1182	--	--	Molecular Function: oxidoreductase activity (GO:0016491);; Molecular Function: metal ion binding (GO:0046872);;	--	--	--	--	--	--	--	--	O-methylsterigmatocystin oxidoreductase [Trametes pubescens]
Ganoderma_lucidum_G.260125-1_newGene_287	--	--	--	--	--	--	--	--	--	--	--	transcription factor [Ganoderma sinense ZZ0214-1]
Ganoderma_lucidum_G.260125-1_newGene_81	--	--	--	--	--	--	--	--	--	S	Function unknown	hypothetical protein DICSQDRAFT_179606 [Dichomitus squalens LYAD-421 SS1]
Ganoderma_lucidum_G.260125-1_newGene_2285	--	--	--	--	--	--	--	--	--	--	--	hypothetical protein GSI_08134 [Ganoderma sinense ZZ0214-1]
Ganoderma_lucidum_G.260125-1_newGene_1598	--	--	--	--	--	--	--	--	--	--	--	hypothetical protein GSI_02105 [Ganoderma sinense ZZ0214-1]
Ganoderma_lucidum_G.260125-1_newGene_1103	--	--	--	--	--	--	--	--	--	--	--	hypothetical protein GSI_08969 [Ganoderma sinense ZZ0214-1]
Ganoderma_lucidum_G.260125-1_newGene_755	--	--	--	--	--	--	--	--	--	S	Function unknown	hypothetical protein GSI_01277 [Ganoderma sinense ZZ0214-1]
Ganoderma_lucidum_G.260125-1_newGene_1164	--	--	Molecular Function: ATP binding (GO:0005524);; Cellular Component: endoplasmic reticulum (GO:0005783);; Biological Process: transport (GO:0006810);; Molecular Function: ATPase activity (GO:0016887);; Biological Process: protein insertion into ER membrane (GO:0045048);; Molecular Function: metal ion binding (GO:0046872);;	K01551|3.71974e-35|dsq:DICSQDRAFT_109598|K01551 arsenite-transporting ATPase [EC:3.6.3.16] | (RefSeq) arsenical pump-driving ATPase	--	[P]	Inorganic ion transport and metabolism	--	ATPase GET3 OS=Coprinopsis cinerea (strain Okayama-7 / 130 / ATCC MYA-4618 / FGSC 9003) OX=240176 GN=GET3 PE=3 SV=1	P	Inorganic ion transport and metabolism	arsenical pump-driving ATPase [Dichomitus squalens LYAD-421 SS1]
Ganoderma_lucidum_G.260125-1_newGene_717	--	--	--	--	--	--	--	--	--	S	Function unknown	hypothetical protein GSI_01105 [Ganoderma sinense ZZ0214-1]
Ganoderma_lucidum_G.260125-1_newGene_1940	--	--	--	--	--	--	--	Mature-T-Cell Proliferation I type	Cx9C motif-containing protein 4, mitochondrial OS=Zygosaccharomyces rouxii (strain ATCC 2623 / CBS 732 / NBRC 1130 / NCYC 568 / NRRL Y-229) OX=559307 GN=CMC4 PE=3 SV=1	S	Function unknown	hypothetical protein DICSQDRAFT_62413, partial [Dichomitus squalens LYAD-421 SS1]
Ganoderma_lucidum_G.260125-1_newGene_673	--	--	--	K11272|2.05074e-72|dsq:DICSQDRAFT_161704|K11272 mediator of replication checkpoint protein 1 | (RefSeq) hypothetical protein	--	--	--	--	--	--	--	hypothetical protein GSI_00919 [Ganoderma sinense ZZ0214-1]
Ganoderma_lucidum_G.260125-1_newGene_1069	--	--	--	--	--	--	--	--	--	--	--	hypothetical protein GSI_08627 [Ganoderma sinense ZZ0214-1]
Ganoderma_lucidum_G.260125-1_newGene_719	--	--	--	--	--	--	--	--	--	--	--	hypothetical protein GSI_01110 [Ganoderma sinense ZZ0214-1]
Ganoderma_lucidum_G.260125-1_newGene_1751	--	--	--	--	--	--	--	--	--	--	--	hypothetical protein DICSQDRAFT_47399 [Dichomitus squalens LYAD-421 SS1]
Ganoderma_lucidum_G.260125-1_newGene_1342	--	--	--	--	--	--	--	--	--	--	--	hypothetical protein GSI_10238 [Ganoderma sinense ZZ0214-1]
Ganoderma_lucidum_G.260125-1_newGene_1327	--	--	--	--	--	--	--	--	--	--	--	hypothetical protein GYMLUDRAFT_263243 [Gymnopus luxurians FD-317 M1]
Ganoderma_lucidum_G.260125-1_newGene_1521	--	--	--	--	--	--	--	--	--	--	--	hypothetical protein GSI_12641 [Ganoderma sinense ZZ0214-1]
Ganoderma_lucidum_G.260125-1_newGene_122	--	--	--	--	--	--	--	--	--	S	Function unknown	hypothetical protein DICSQDRAFT_182095 [Dichomitus squalens LYAD-421 SS1]
Ganoderma_lucidum_G.260125-1_newGene_670	--	--	Biological Process: DNA metabolic process (GO:0006259);; Biological Process: cellular macromolecule biosynthetic process (GO:0034645);; Cellular Component: intracellular part (GO:0044424);;	K03504|7.35073e-37|dsq:DICSQDRAFT_155357|K03504 DNA polymerase delta subunit 3 | (RefSeq) hypothetical protein	--	--	--	--	--	--	--	hypothetical protein GSI_00901 [Ganoderma sinense ZZ0214-1]
Ganoderma_lucidum_G.260125-1_newGene_357	--	--	--	--	--	--	--	--	--	--	--	transcription factor [Ganoderma sinense ZZ0214-1]
Ganoderma_lucidum_G.260125-1_newGene_558	--	--	--	--	--	--	--	--	--	--	--	hypothetical protein GSI_05428 [Ganoderma sinense ZZ0214-1]
Ganoderma_lucidum_G.260125-1_newGene_655	--	--	Molecular Function: nucleic acid binding (GO:0003676);; Molecular Function: metal ion binding (GO:0046872);;	K09203|2.03039e-157|dsq:DICSQDRAFT_29844|K09203 early growth response protein 1 | (RefSeq) hypothetical protein	--	[R]	General function prediction only	--	Transcriptional regulator prz1 OS=Schizosaccharomyces pombe (strain 972 / ATCC 24843) OX=284812 GN=prz1 PE=1 SV=1	S	Function unknown	transcription factor [Ganoderma sinense ZZ0214-1]
Ganoderma_lucidum_G.260125-1_newGene_2306	--	--	--	--	--	--	--	--	--	--	--	transporter [Ganoderma sinense ZZ0214-1]
Ganoderma_lucidum_G.260125-1_newGene_891	--	--	Molecular Function: hydrolase activity (GO:0016787);;	K08646|2.06022e-15|dsq:DICSQDRAFT_109441|K08646 peptidyl-Lys metalloendopeptidase [EC:3.4.24.20] | (RefSeq) metalloprotease	--	--	--	--	Peptidyl-Lys metalloendopeptidase OS=Grifola frondosa OX=5627 GN=MEP PE=1 SV=2	S	Function unknown	metalloprotease [Dichomitus squalens LYAD-421 SS1]
Ganoderma_lucidum_G.260125-1_newGene_166	--	--	--	--	--	--	--	--	--	--	--	hypothetical protein GSI_09747 [Ganoderma sinense ZZ0214-1]
Ganoderma_lucidum_G.260125-1_newGene_540	--	--	--	--	--	--	--	--	--	--	--	hypothetical protein GSI_01887 [Ganoderma sinense ZZ0214-1]
Ganoderma_lucidum_G.260125-1_newGene_1315	--	--	--	--	--	--	--	--	--	--	--	hypothetical protein GSI_10103 [Ganoderma sinense ZZ0214-1]
Ganoderma_lucidum_G.260125-1_newGene_743	--	--	--	--	--	[R]	General function prediction only	--	--	S	Function unknown	transcription factor [Ganoderma sinense ZZ0214-1]
Ganoderma_lucidum_G.260125-1_newGene_1591	--	--	--	--	--	--	--	--	--	--	--	hypothetical protein GSI_11228 [Ganoderma sinense ZZ0214-1]
Ganoderma_lucidum_G.260125-1_newGene_738	--	--	--	--	--	--	--	--	--	--	--	hypothetical protein GSI_01211 [Ganoderma sinense ZZ0214-1]
Ganoderma_lucidum_G.260125-1_newGene_14	--	--	--	--	--	--	--	--	--	--	--	hypothetical protein GSI_04990 [Ganoderma sinense ZZ0214-1]
Ganoderma_lucidum_G.260125-1_newGene_1009	--	--	--	--	--	--	--	--	--	--	--	hypothetical protein GSI_00650 [Ganoderma sinense ZZ0214-1]
Ganoderma_lucidum_G.260125-1_newGene_1154	--	--	--	--	--	--	--	--	--	--	--	hypothetical protein GSI_01409 [Ganoderma sinense ZZ0214-1]
Ganoderma_lucidum_G.260125-1_newGene_293	--	--	--	--	--	--	--	--	--	--	--	hypothetical protein GSI_13238 [Ganoderma sinense ZZ0214-1]
Ganoderma_lucidum_G.260125-1_newGene_117	--	--	--	--	--	--	--	--	--	--	--	hypothetical protein GSI_05543 [Ganoderma sinense ZZ0214-1]
Ganoderma_lucidum_G.260125-1_newGene_989	--	--	--	--	--	--	--	--	--	--	--	hypothetical protein GSI_00461 [Ganoderma sinense ZZ0214-1]
Ganoderma_lucidum_G.260125-1_newGene_1704	--	--	--	--	--	--	--	--	--	--	--	hypothetical protein DICSQDRAFT_55275, partial [Dichomitus squalens LYAD-421 SS1]
Ganoderma_lucidum_G.260125-1_newGene_955	--	--	Cellular Component: integral component of membrane (GO:0016021);;	--	--	--	--	--	--	--	--	hypothetical protein GSI_11348 [Ganoderma sinense ZZ0214-1]
Ganoderma_lucidum_G.260125-1_newGene_740	--	--	--	--	--	--	--	--	--	S	Function unknown	hypothetical protein GSI_01218 [Ganoderma sinense ZZ0214-1]
Ganoderma_lucidum_G.260125-1_newGene_904	--	--	Cellular Component: intracellular non-membrane-bounded organelle (GO:0043232);; Cellular Component: intracellular organelle part (GO:0044446);;	K03515|2.06205e-32|dsq:DICSQDRAFT_180023|K03515 DNA repair protein REV1 [EC:2.7.7.-] | (RefSeq) DNA repair protein	--	--	--	--	--	L	Replication, recombination and repair	DNA repair protein [Dichomitus squalens LYAD-421 SS1]
Ganoderma_lucidum_G.260125-1_newGene_707	--	--	--	--	--	--	--	--	--	--	--	hypothetical protein GSI_01087 [Ganoderma sinense ZZ0214-1]
Ganoderma_lucidum_G.260125-1_newGene_1439	--	--	--	--	--	--	--	--	--	--	--	hypothetical protein GSI_08178 [Ganoderma sinense ZZ0214-1]
Ganoderma_lucidum_G.260125-1_newGene_539	--	--	Biological Process: biological regulation (GO:0065007);;	--	--	--	--	--	--	S	Function unknown	hypothetical protein GSI_01885 [Ganoderma sinense ZZ0214-1]
Ganoderma_lucidum_G.260125-1_newGene_1029	--	--	--	--	--	--	--	--	--	U	Intracellular trafficking, secretion, and vesicular transport	MFS general substrate transporter [Ganoderma sinense ZZ0214-1]
Ganoderma_lucidum_G.260125-1_newGene_294	--	--	--	--	--	--	--	--	--	--	--	hypothetical protein PYCCODRAFT_1479355 [Trametes coccinea BRFM310]
Ganoderma_lucidum_G.260125-1_newGene_431	--	--	--	--	--	--	--	--	--	--	--	hypothetical protein GSI_09825 [Ganoderma sinense ZZ0214-1]
Ganoderma_lucidum_G.260125-1_newGene_997	--	--	Biological Process: arginine metabolic process (GO:0006525);; Molecular Function: transaminase activity (GO:0008483);; Molecular Function: pyridoxal phosphate binding (GO:0030170);;	K13172|1.32527e-63|dsq:DICSQDRAFT_135179|K13172 serine/arginine repetitive matrix protein 2 | (RefSeq) cwf21-domain-containing protein	--	[A]	RNA processing and modification	cwf21 domain	Pre-mRNA-splicing factor CWC21 OS=Cryptococcus neoformans var. neoformans serotype D (strain JEC21 / ATCC MYA-565) OX=214684 GN=CWC21 PE=3 SV=1	S	Function unknown	hypothetical protein GSI_00519 [Ganoderma sinense ZZ0214-1]
Ganoderma_lucidum_G.260125-1_newGene_2005	--	--	--	--	--	--	--	--	--	--	--	hypothetical protein GSI_07328 [Ganoderma sinense ZZ0214-1]
Ganoderma_lucidum_G.260125-1_newGene_994	--	--	--	--	--	--	--	--	--	--	--	hypothetical protein PYCCODRAFT_872161 [Trametes coccinea BRFM310]
Ganoderma_lucidum_G.260125-1_newGene_1799	--	--	--	--	--	--	--	--	--	--	--	cytochrome P450 [Ganoderma sinense ZZ0214-1]
Ganoderma_lucidum_G.260125-1_newGene_527	--	--	--	--	--	--	--	--	--	--	--	hypothetical protein GSI_01799 [Ganoderma sinense ZZ0214-1]
Ganoderma_lucidum_G.260125-1_newGene_427	--	--	--	--	--	--	--	--	--	--	--	hypothetical protein GSI_09983 [Ganoderma sinense ZZ0214-1]
Ganoderma_lucidum_G.260125-1_newGene_643	--	--	--	--	--	--	--	--	--	S	Function unknown	hypothetical protein GSI_00701 [Ganoderma sinense ZZ0214-1]
Ganoderma_lucidum_G.260125-1_newGene_1624	--	--	--	--	--	--	--	Microsomal signal peptidase 12 kDa subunit (SPC12)	--	--	--	microsomal signal peptidase subunit [Trametes coccinea BRFM310]
Ganoderma_lucidum_G.260125-1_newGene_570	--	--	--	--	--	--	--	--	--	--	--	hypothetical protein GSI_05580 [Ganoderma sinense ZZ0214-1]
Ganoderma_lucidum_G.260125-1_newGene_358	--	--	Molecular Function: zinc ion binding (GO:0008270);;	--	--	--	--	--	--	S	Function unknown	hypothetical protein GSI_14222 [Ganoderma sinense ZZ0214-1]
Ganoderma_lucidum_G.260125-1_newGene_1554	--	--	--	--	--	--	--	--	--	--	--	hypothetical protein DICSQDRAFT_153384, partial [Dichomitus squalens LYAD-421 SS1]
Ganoderma_lucidum_G.260125-1_newGene_2122	--	--	--	--	--	--	--	--	--	--	--	hypothetical protein GSI_06670 [Ganoderma sinense ZZ0214-1]
Ganoderma_lucidum_G.260125-1_newGene_747	--	--	--	--	--	--	--	--	--	--	--	hypothetical protein GSI_01248 [Ganoderma sinense ZZ0214-1]
Ganoderma_lucidum_G.260125-1_newGene_703	--	--	--	--	--	--	--	CASC3/Barentsz eIF4AIII binding	--	S	Function unknown	hypothetical protein DICSQDRAFT_135946 [Dichomitus squalens LYAD-421 SS1]
Ganoderma_lucidum_G.260125-1_newGene_634	--	--	Cellular Component: integral component of membrane (GO:0016021);; Molecular Function: substrate-specific transmembrane transporter activity (GO:0022891);; Biological Process: transmembrane transport (GO:0055085);;	--	--	--	--	--	--	G	Carbohydrate transport and metabolism	hypothetical protein BN946_scf184497.g11 [Trametes cinnabarina]
Ganoderma_lucidum_G.260125-1_newGene_756	--	--	--	--	--	--	--	--	--	S	Function unknown	hypothetical protein GSI_01277 [Ganoderma sinense ZZ0214-1]
Ganoderma_lucidum_G.260125-1_newGene_2499	--	--	--	--	--	--	--	--	--	--	--	hypothetical protein TRAPUB_2632 [Trametes pubescens]
Ganoderma_lucidum_G.260125-1_newGene_792	--	--	Molecular Function: RNA polymerase II transcription factor activity, sequence-specific DNA binding (GO:0000981);; Molecular Function: DNA binding (GO:0003677);; Cellular Component: nucleus (GO:0005634);; Biological Process: regulation of transcription from RNA polymerase II promoter (GO:0006357);; Molecular Function: zinc ion binding (GO:0008270);;	--	--	--	--	--	--	S	Function unknown	hypothetical protein DICSQDRAFT_149574 [Dichomitus squalens LYAD-421 SS1]
Ganoderma_lucidum_G.260125-1_newGene_1431	--	--	--	--	--	--	--	--	--	--	--	hypothetical protein GSI_12608 [Ganoderma sinense ZZ0214-1]
Ganoderma_lucidum_G.260125-1_newGene_1993	--	--	--	--	--	--	--	MYND finger	--	--	--	hypothetical protein TRAPUB_12670 [Trametes pubescens]
Ganoderma_lucidum_G.260125-1_newGene_1404	[T]	Signal transduction mechanisms	--	--	--	[T]	Signal transduction mechanisms	BolA-like protein	Uncharacterized bolA-like protein C8C9.11 OS=Schizosaccharomyces pombe (strain 972 / ATCC 24843) OX=284812 GN=SPAC8C9.11 PE=3 SV=2	T	Signal transduction mechanisms	hypothetical protein GSI_11832 [Ganoderma sinense ZZ0214-1]
Ganoderma_lucidum_G.260125-1_newGene_1263	--	--	Biological Process: GPI anchor biosynthetic process (GO:0006506);; Cellular Component: integral component of membrane (GO:0016021);; Molecular Function: oxidoreductase activity (GO:0016491);; Molecular Function: phosphatidylinositol N-acetylglucosaminyltransferase activity (GO:0017176);;	--	--	--	--	--	--	P	Inorganic ion transport and metabolism	FAD/NAD(P)-binding domain-containing protein [Dichomitus squalens LYAD-421 SS1]
Ganoderma_lucidum_G.260125-1_newGene_423	--	--	--	--	--	--	--	--	--	--	--	hypothetical protein GSI_04949 [Ganoderma sinense ZZ0214-1]
Ganoderma_lucidum_G.260125-1_newGene_974	--	--	--	--	--	--	--	--	--	--	--	hypothetical protein GSI_00358 [Ganoderma sinense ZZ0214-1]
Ganoderma_lucidum_G.260125-1_newGene_2007	--	--	--	--	--	--	--	MYND finger	--	--	--	hypothetical protein GSI_07328 [Ganoderma sinense ZZ0214-1]
Ganoderma_lucidum_G.260125-1_newGene_688	--	--	--	--	--	--	--	FIST N domain	--	S	Function unknown	hypothetical protein DICSQDRAFT_154787 [Dichomitus squalens LYAD-421 SS1]
Ganoderma_lucidum_G.260125-1_newGene_1440	--	--	--	--	--	--	--	--	--	--	--	hypothetical protein GSI_11671 [Ganoderma sinense ZZ0214-1]
Ganoderma_lucidum_G.260125-1_newGene_2150	--	--	Molecular Function: DNA binding (GO:0003677);; Cellular Component: nucleus (GO:0005634);; Biological Process: transcription, DNA-templated (GO:0006351);; Molecular Function: zinc ion binding (GO:0008270);;	--	--	--	--	--	--	--	--	transcription factor [Ganoderma sinense ZZ0214-1]
Ganoderma_lucidum_G.260125-1_newGene_1400	--	--	--	--	--	--	--	--	--	--	--	hypothetical protein TRAVEDRAFT_73164 [Trametes versicolor FP-101664 SS1]
Ganoderma_lucidum_G.260125-1_newGene_1552	--	--	--	--	--	--	--	--	--	S	Function unknown	hypothetical protein DICSQDRAFT_167564 [Dichomitus squalens LYAD-421 SS1]
Ganoderma_lucidum_G.260125-1_newGene_739	--	--	--	--	--	--	--	--	--	S	Function unknown	hypothetical protein GSI_01216 [Ganoderma sinense ZZ0214-1]
Ganoderma_lucidum_G.260125-1_newGene_1543	--	--	--	--	--	--	--	--	--	S	Function unknown	hypothetical protein DICSQDRAFT_167545 [Dichomitus squalens LYAD-421 SS1]
Ganoderma_lucidum_G.260125-1_newGene_1178	--	--	Cellular Component: integral component of membrane (GO:0016021);;	--	--	--	--	--	--	--	--	hypothetical protein GSI_14813 [Ganoderma sinense ZZ0214-1]
Ganoderma_lucidum_G.260125-1_newGene_126	--	--	--	--	--	--	--	--	--	--	--	hypothetical protein GSI_09491 [Ganoderma sinense ZZ0214-1]
Ganoderma_lucidum_G.260125-1_newGene_640	--	--	Biological Process: endocytosis (GO:0006897);; Biological Process: actin filament organization (GO:0007015);; Molecular Function: cytoskeletal protein binding (GO:0008092);; Molecular Function: protein binding, bridging (GO:0030674);; Molecular Function: identical protein binding (GO:0042802);; Molecular Function: ubiquitin binding (GO:0043130);;	K20046|2.30695e-40|ppl:POSPLDRAFT_94843|K20046 actin cytoskeleton-regulatory complex protein SLA1 | (RefSeq) hypothetical protein	--	[R]	General function prediction only	--	Actin cytoskeleton-regulatory complex protein SLA1 OS=Ustilago maydis (strain 521 / FGSC 9021) OX=237631 GN=SLA1 PE=3 SV=1	U	Intracellular trafficking, secretion, and vesicular transport	transporter [Ganoderma sinense ZZ0214-1]
Ganoderma_lucidum_G.260125-1_newGene_1468	--	--	--	--	--	--	--	--	--	--	--	hypothetical protein GSI_07343 [Ganoderma sinense ZZ0214-1]
Ganoderma_lucidum_G.260125-1_newGene_324	--	--	--	--	--	--	--	--	--	--	--	hypothetical protein DICSQDRAFT_177537 [Dichomitus squalens LYAD-421 SS1]
Ganoderma_lucidum_G.260125-1_newGene_580	--	--	--	--	--	--	--	--	--	--	--	hypothetical protein GSI_05556 [Ganoderma sinense ZZ0214-1]
Ganoderma_lucidum_G.260125-1_newGene_161	--	--	--	--	--	--	--	--	--	--	--	hypothetical protein GSI_10981 [Ganoderma sinense ZZ0214-1]
Ganoderma_lucidum_G.260125-1_newGene_824	--	--	--	--	--	--	--	--	--	--	--	hypothetical protein GSI_03681 [Ganoderma sinense ZZ0214-1]
Ganoderma_lucidum_G.260125-1_newGene_407	--	--	--	--	--	--	--	--	--	S	Function unknown	hypothetical protein GSI_04793 [Ganoderma sinense ZZ0214-1]
Ganoderma_lucidum_G.260125-1_newGene_1812	--	--	--	--	--	--	--	--	--	--	--	transporter [Ganoderma sinense ZZ0214-1]
Ganoderma_lucidum_G.260125-1_newGene_680	--	--	Cellular Component: integral component of membrane (GO:0016021);; Molecular Function: oxidoreductase activity (GO:0016491);; Biological Process: oxidation-reduction process (GO:0055114);;	--	--	--	--	--	--	--	--	transporter [Ganoderma sinense ZZ0214-1]
Ganoderma_lucidum_G.260125-1_newGene_215	--	--	--	--	--	--	--	--	--	--	--	hypothetical protein GSI_00341 [Ganoderma sinense ZZ0214-1]
Ganoderma_lucidum_G.260125-1_newGene_1273	--	--	--	--	--	--	--	--	--	--	--	hypothetical protein GSI_12269 [Ganoderma sinense ZZ0214-1]
Ganoderma_lucidum_G.260125-1_newGene_1271	--	--	--	--	--	--	--	--	--	--	--	hypothetical protein GSI_11333 [Ganoderma sinense ZZ0214-1]
Ganoderma_lucidum_G.260125-1_newGene_1177	--	--	--	--	--	--	--	--	--	--	--	hypothetical protein GSI_14813 [Ganoderma sinense ZZ0214-1]
Ganoderma_lucidum_G.260125-1_newGene_1900	--	--	--	--	--	--	--	--	--	--	--	hypothetical protein PYCCODRAFT_1366421 [Trametes coccinea BRFM310]
Ganoderma_lucidum_G.260125-1_newGene_862	--	--	Cellular Component: membrane (GO:0016020);;	--	--	--	--	--	--	S	Function unknown	hypothetical protein PYCCODRAFT_1456839 [Trametes coccinea BRFM310]
Ganoderma_lucidum_G.260125-1_newGene_1364	--	--	--	--	--	--	--	--	--	--	--	hypothetical protein DICSQDRAFT_155961 [Dichomitus squalens LYAD-421 SS1]
Ganoderma_lucidum_G.260125-1_newGene_1198	--	--	--	--	--	--	--	--	--	--	--	hypothetical protein GSI_14919 [Ganoderma sinense ZZ0214-1]
Ganoderma_lucidum_G.260125-1_newGene_941	--	--	--	--	--	[S]	Function unknown	Uncharacterized protein family UPF0029	IMPACT family member YDL177C OS=Saccharomyces cerevisiae (strain ATCC 204508 / S288c) OX=559292 GN=YDL177C PE=1 SV=1	S	Function unknown	ribosomal protein S5 domain 2-like protein [Dichomitus squalens LYAD-421 SS1]
Ganoderma_lucidum_G.260125-1_newGene_1031	--	--	--	--	--	--	--	--	--	--	--	hypothetical protein GSI_05903 [Ganoderma sinense ZZ0214-1]
Ganoderma_lucidum_G.260125-1_newGene_545	--	--	--	--	--	--	--	--	--	--	--	hypothetical protein DICSQDRAFT_124494 [Dichomitus squalens LYAD-421 SS1]
Ganoderma_lucidum_G.260125-1_newGene_1673	--	--	--	--	--	--	--	--	--	--	--	hypothetical protein GSI_08485 [Ganoderma sinense ZZ0214-1]
Ganoderma_lucidum_G.260125-1_newGene_418	--	--	--	--	--	--	--	--	--	--	--	hypothetical protein GSI_04940 [Ganoderma sinense ZZ0214-1]
Ganoderma_lucidum_G.260125-1_newGene_2086	--	--	--	--	--	--	--	--	--	--	--	hypothetical protein TRAVEDRAFT_148174, partial [Trametes versicolor FP-101664 SS1]
Ganoderma_lucidum_G.260125-1_newGene_89	--	--	--	--	--	--	--	--	--	--	--	hypothetical protein PYCCODRAFT_1107152 [Trametes coccinea BRFM310]
Ganoderma_lucidum_G.260125-1_newGene_1493	--	--	--	--	--	--	--	--	--	--	--	hypothetical protein DICSQDRAFT_62682 [Dichomitus squalens LYAD-421 SS1]
Ganoderma_lucidum_G.260125-1_newGene_141	--	--	--	--	--	--	--	--	--	--	--	hypothetical protein GSI_11066 [Ganoderma sinense ZZ0214-1]
Ganoderma_lucidum_G.260125-1_newGene_1429	--	--	--	--	--	--	--	--	--	--	--	hypothetical protein TRAPUB_316, partial [Trametes pubescens]
Ganoderma_lucidum_G.260125-1_newGene_1305	--	--	--	--	--	--	--	--	--	--	--	hypothetical protein GSI_10064 [Ganoderma sinense ZZ0214-1]
Ganoderma_lucidum_G.260125-1_newGene_662	--	--	--	--	--	--	--	--	--	--	--	hypothetical protein GSI_00787 [Ganoderma sinense ZZ0214-1]
Ganoderma_lucidum_G.260125-1_newGene_1813	--	--	--	--	--	--	--	--	--	--	--	transporter [Ganoderma sinense ZZ0214-1]
Ganoderma_lucidum_G.260125-1_newGene_1809	[R]	General function prediction only	--	--	--	[R]	General function prediction only	WD domain, G-beta repeat;; Anaphase-promoting complex subunit 4 WD40 domain;; WD domain, G-beta repeat	Vegetative incompatibility protein HET-E-1 OS=Podospora anserina OX=5145 GN=HET-E1 PE=4 SV=1	S	Function unknown	hypothetical protein GSI_04373 [Ganoderma sinense ZZ0214-1]
Ganoderma_lucidum_G.260125-1_newGene_356	--	--	Molecular Function: metal ion binding (GO:0046872);;	--	--	--	--	--	--	S	Function unknown	hypothetical protein DICSQDRAFT_152250 [Dichomitus squalens LYAD-421 SS1]
Ganoderma_lucidum_G.260125-1_newGene_1832	--	--	--	--	--	--	--	--	--	--	--	hypothetical protein GSI_14634 [Ganoderma sinense ZZ0214-1]
Ganoderma_lucidum_G.260125-1_newGene_1888	--	--	--	--	--	--	--	--	--	--	--	hypothetical protein GSI_12071 [Ganoderma sinense ZZ0214-1]
Ganoderma_lucidum_G.260125-1_newGene_1889	--	--	--	--	--	--	--	--	--	--	--	hypothetical protein TRAPUB_3610 [Trametes pubescens]
Ganoderma_lucidum_G.260125-1_newGene_496	--	--	--	K06670|5.89865e-08|gtr:GLOTRDRAFT_39249|K06670 cohesin complex subunit SCC1 | (RefSeq) hypothetical protein	--	--	--	--	--	--	--	hypothetical protein LAESUDRAFT_741159 [Laetiporus sulphureus 93-53]
Ganoderma_lucidum_G.260125-1_newGene_1331	--	--	--	--	--	--	--	--	--	--	--	hypothetical protein GSI_10171 [Ganoderma sinense ZZ0214-1]
Ganoderma_lucidum_G.260125-1_newGene_2038	--	--	--	--	--	--	--	--	--	--	--	hypothetical protein GSI_04646 [Ganoderma sinense ZZ0214-1]
Ganoderma_lucidum_G.260125-1_newGene_336	--	--	--	--	--	--	--	--	--	--	--	hypothetical protein GSI_14122 [Ganoderma sinense ZZ0214-1]
Ganoderma_lucidum_G.260125-1_newGene_25	--	--	--	--	--	--	--	--	--	--	--	hypothetical protein GSI_05087 [Ganoderma sinense ZZ0214-1]
Ganoderma_lucidum_G.260125-1_newGene_199	--	--	--	--	--	--	--	--	--	--	--	hypothetical protein GSI_10059 [Ganoderma sinense ZZ0214-1]
Ganoderma_lucidum_G.260125-1_newGene_60	--	--	--	--	--	--	--	--	--	--	--	hypothetical protein GSI_13374 [Ganoderma sinense ZZ0214-1]
Ganoderma_lucidum_G.260125-1_newGene_1964	--	--	--	--	--	--	--	--	--	--	--	hypothetical protein GSI_05103 [Ganoderma sinense ZZ0214-1]
Ganoderma_lucidum_G.260125-1_newGene_724	[J]	Translation, ribosomal structure and biogenesis	--	K18588|2.28892e-108|dsq:DICSQDRAFT_104671|K18588 coenzyme Q-binding protein COQ10 | (RefSeq) hypothetical protein	--	[I]	Lipid transport and metabolism	Polyketide cyclase / dehydrase and lipid transport	Coenzyme Q-binding protein coq10, mitochondrial OS=Schizosaccharomyces pombe (strain 972 / ATCC 24843) OX=284812 GN=coq10 PE=3 SV=1	I	Lipid transport and metabolism	hypothetical protein DICSQDRAFT_104671 [Dichomitus squalens LYAD-421 SS1]
Ganoderma_lucidum_G.260125-1_newGene_282	--	--	--	--	--	--	--	--	--	--	--	FAD/NAD(P)-binding domain-containing protein [Dichomitus squalens LYAD-421 SS1]
Ganoderma_lucidum_G.260125-1_newGene_885	--	--	--	--	--	--	--	--	--	--	--	hypothetical protein GSI_02976 [Ganoderma sinense ZZ0214-1]
Ganoderma_lucidum_G.260125-1_newGene_2359	--	--	--	--	--	--	--	--	--	--	--	hypothetical protein GSI_08421 [Ganoderma sinense ZZ0214-1]
Ganoderma_lucidum_G.260125-1_newGene_934	--	--	--	--	--	--	--	--	--	--	--	hypothetical protein GSI_00096 [Ganoderma sinense ZZ0214-1]
Ganoderma_lucidum_G.260125-1_newGene_477	--	--	Cellular Component: integral component of membrane (GO:0016021);;	K02143|1.73958e-23|hir:HETIRDRAFT_106543|K02143 F-type H+-transporting ATPase subunit k | (RefSeq) hypothetical protein	--	--	--	Protein of unknown function (DUF2611)	--	S	Function unknown	hypothetical protein TRAPUB_6658 [Trametes pubescens]
Ganoderma_lucidum_G.260125-1_newGene_330	--	--	--	--	--	--	--	--	--	--	--	hypothetical protein GSI_14102 [Ganoderma sinense ZZ0214-1]
Ganoderma_lucidum_G.260125-1_newGene_1748	--	--	--	--	--	--	--	--	--	--	--	hypothetical protein GSI_07722 [Ganoderma sinense ZZ0214-1]
Ganoderma_lucidum_G.260125-1_newGene_334	--	--	--	--	--	--	--	--	--	--	--	hypothetical protein GSI_14121 [Ganoderma sinense ZZ0214-1]
Ganoderma_lucidum_G.260125-1_newGene_684	--	--	--	--	--	--	--	--	--	S	Function unknown	hypothetical protein DICSQDRAFT_141158 [Dichomitus squalens LYAD-421 SS1]
Ganoderma_lucidum_G.260125-1_newGene_683	--	--	--	--	--	[R]	General function prediction only	Phosphatidylethanolamine-binding protein	Carboxypeptidase Y inhibitor OS=Saccharomyces cerevisiae (strain ATCC 204508 / S288c) OX=559292 GN=TFS1 PE=1 SV=2	S	Function unknown	hypothetical protein GSI_00988 [Ganoderma sinense ZZ0214-1]
Ganoderma_lucidum_G.260125-1_newGene_2215	--	--	--	--	--	--	--	--	--	--	--	hypothetical protein GSI_02677 [Ganoderma sinense ZZ0214-1]
Ganoderma_lucidum_G.260125-1_newGene_1066	--	--	Cellular Component: intracellular non-membrane-bounded organelle (GO:0043232);; Cellular Component: intracellular organelle part (GO:0044446);;	K03515|2.04672e-26|dsq:DICSQDRAFT_180023|K03515 DNA repair protein REV1 [EC:2.7.7.-] | (RefSeq) DNA repair protein	--	--	--	--	--	--	--	DNA repair protein [Dichomitus squalens LYAD-421 SS1]
Ganoderma_lucidum_G.260125-1_newGene_1413	--	--	--	--	--	--	--	--	--	--	--	hypothetical protein GSI_01446 [Ganoderma sinense ZZ0214-1]
Ganoderma_lucidum_G.260125-1_newGene_1914	--	--	Cellular Component: integral component of membrane (GO:0016021);;	K01512|5.37825e-07|ppl:POSPLDRAFT_96029|K01512 acylphosphatase [EC:3.6.1.7] | (RefSeq) hypothetical protein	--	--	--	--	--	--	--	hypothetical protein TRAVEDRAFT_31209 [Trametes versicolor FP-101664 SS1]
Ganoderma_lucidum_G.260125-1_newGene_390	--	--	Biological Process: dephosphorylation (GO:0016311);; Molecular Function: phosphatase activity (GO:0016791);;	--	--	--	--	--	--	--	--	hypothetical protein JAAARDRAFT_32025 [Jaapia argillacea MUCL 33604]
Ganoderma_lucidum_G.260125-1_newGene_723	[K]	Transcription	--	K03360|1.97552e-132|dsq:DICSQDRAFT_58591|K03360 F-box and leucine-rich repeat protein GRR1 | (RefSeq) RNI-like protein	--	[R]	General function prediction only	Leucine Rich repeat	--	S	Function unknown	hypothetical protein GSI_01133 [Ganoderma sinense ZZ0214-1]
Ganoderma_lucidum_G.260125-1_newGene_644	--	--	Cellular Component: integral component of membrane (GO:0016021);;	--	--	--	--	--	--	S	Function unknown	hypothetical protein GSI_00706 [Ganoderma sinense ZZ0214-1]
Ganoderma_lucidum_G.260125-1_newGene_704	--	--	Cellular Component: integral component of membrane (GO:0016021);;	--	--	--	--	--	--	G	Carbohydrate transport and metabolism	MFS general substrate transporter [Ganoderma sinense ZZ0214-1]
Ganoderma_lucidum_G.260125-1_newGene_1906	--	--	--	--	--	--	--	--	--	--	--	hypothetical protein GSI_11907 [Ganoderma sinense ZZ0214-1]
Ganoderma_lucidum_G.260125-1_newGene_1870	--	--	--	--	--	--	--	--	--	--	--	hypothetical protein GSI_12148 [Ganoderma sinense ZZ0214-1]
Ganoderma_lucidum_G.260125-1_newGene_1497	--	--	--	--	--	--	--	--	--	--	--	hypothetical protein GSI_14350 [Ganoderma sinense ZZ0214-1]
Ganoderma_lucidum_G.260125-1_newGene_1242	--	--	--	--	--	--	--	--	--	S	Function unknown	hypothetical protein GSI_09364 [Ganoderma sinense ZZ0214-1]
Ganoderma_lucidum_G.260125-1_newGene_735	--	--	Cellular Component: integral component of membrane (GO:0016021);;	--	--	--	--	--	--	--	--	hypothetical protein DICSQDRAFT_161121 [Dichomitus squalens LYAD-421 SS1]
Ganoderma_lucidum_G.260125-1_newGene_2258	--	--	--	--	--	--	--	--	--	--	--	hypothetical protein GSI_12608 [Ganoderma sinense ZZ0214-1]
Ganoderma_lucidum_G.260125-1_newGene_363	--	--	--	--	--	--	--	--	--	--	--	hypothetical protein GSI_09699 [Ganoderma sinense ZZ0214-1]
Ganoderma_lucidum_G.260125-1_newGene_1221	--	--	--	--	--	--	--	--	--	--	--	hypothetical protein DICSQDRAFT_64661 [Dichomitus squalens LYAD-421 SS1]
Ganoderma_lucidum_G.260125-1_newGene_1850	--	--	--	--	--	--	--	--	--	S	Function unknown	hypothetical protein GSI_12108 [Ganoderma sinense ZZ0214-1]
Ganoderma_lucidum_G.260125-1_newGene_2479	--	--	--	--	--	--	--	--	--	--	--	hypothetical protein GSI_03021 [Ganoderma sinense ZZ0214-1]
Ganoderma_lucidum_G.260125-1_newGene_1509	[R]	General function prediction only	--	--	--	[R]	General function prediction only	WD domain, G-beta repeat;; Anaphase-promoting complex subunit 4 WD40 domain;; WD40 region of Ge1, enhancer of mRNA-decapping protein;; WD40-like Beta Propeller Repeat	Vegetative incompatibility protein HET-E-1 OS=Podospora anserina OX=5145 GN=HET-E1 PE=4 SV=1	S	Function unknown	WD40 repeat-like protein, partial [Dichomitus squalens LYAD-421 SS1]
Ganoderma_lucidum_G.260125-1_newGene_1561	--	--	Biological Process: cell cycle (GO:0007049);; Cellular Component: intracellular non-membrane-bounded organelle (GO:0043232);; Biological Process: primary metabolic process (GO:0044238);; Biological Process: cellular macromolecule metabolic process (GO:0044260);; Cellular Component: intracellular organelle part (GO:0044446);; Biological Process: regulation of cellular process (GO:0050794);;	--	--	--	--	--	--	S	Function unknown	hypothetical protein GSI_05549 [Ganoderma sinense ZZ0214-1]
Ganoderma_lucidum_G.260125-1_newGene_180	--	--	--	--	--	--	--	QPP	--	--	--	--
Ganoderma_lucidum_G.260125-1_newGene_1405	--	--	--	--	--	--	--	F-box-like	--	--	--	hypothetical protein GSI_11823 [Ganoderma sinense ZZ0214-1]
Ganoderma_lucidum_G.260125-1_newGene_2495	--	--	--	--	--	--	--	--	--	--	--	hypothetical protein GSI_11543 [Ganoderma sinense ZZ0214-1]
Ganoderma_lucidum_G.260125-1_newGene_1814	--	--	Molecular Function: oxidoreductase activity (GO:0016491);; Biological Process: oxidation-reduction process (GO:0055114);;	--	--	--	--	--	--	C	Energy production and conversion	transporter [Ganoderma sinense ZZ0214-1]
Ganoderma_lucidum_G.260125-1_newGene_1683	--	--	--	--	--	--	--	--	--	--	--	hypothetical protein GSI_10534 [Ganoderma sinense ZZ0214-1]
Ganoderma_lucidum_G.260125-1_newGene_2351	--	--	--	--	--	--	--	--	--	--	--	hypothetical protein GSI_13384 [Ganoderma sinense ZZ0214-1]
Ganoderma_lucidum_G.260125-1_newGene_566	--	--	Cellular Component: membrane (GO:0016020);;	--	--	--	--	--	--	U	Intracellular trafficking, secretion, and vesicular transport	MFS general substrate transporter [Dichomitus squalens LYAD-421 SS1]
Ganoderma_lucidum_G.260125-1_newGene_774	[M]	Cell wall/membrane/envelope biogenesis	--	--	--	--	--	--	--	S	Function unknown	hypothetical protein GSI_03961 [Ganoderma sinense ZZ0214-1]
Ganoderma_lucidum_G.260125-1_newGene_1873	--	--	Cellular Component: membrane (GO:0016020);;	--	--	--	--	--	--	--	--	hypothetical protein GSI_12148 [Ganoderma sinense ZZ0214-1]
Ganoderma_lucidum_G.260125-1_newGene_1134	--	--	--	--	--	--	--	--	--	--	--	hypothetical protein GSI_09010 [Ganoderma sinense ZZ0214-1]
Ganoderma_lucidum_G.260125-1_newGene_1323	--	--	--	--	--	--	--	--	--	--	--	hypothetical protein GSI_10167 [Ganoderma sinense ZZ0214-1]
Ganoderma_lucidum_G.260125-1_newGene_748	--	--	Cellular Component: integral component of membrane (GO:0016021);;	--	--	--	--	--	--	S	Function unknown	hypothetical protein GSI_01248 [Ganoderma sinense ZZ0214-1]
Ganoderma_lucidum_G.260125-1_newGene_124	--	--	--	--	--	--	--	--	--	--	--	transcription factor [Ganoderma sinense ZZ0214-1]
Ganoderma_lucidum_G.260125-1_newGene_410	--	--	--	--	--	--	--	--	--	--	--	hypothetical protein GSI_04730 [Ganoderma sinense ZZ0214-1]
Ganoderma_lucidum_G.260125-1_newGene_2272	--	--	--	--	--	--	--	Zinc finger, ZZ type	--	S	Function unknown	hypothetical protein DICSQDRAFT_35273, partial [Dichomitus squalens LYAD-421 SS1]
Ganoderma_lucidum_G.260125-1_newGene_2042	--	--	--	--	--	--	--	--	--	G	Carbohydrate transport and metabolism	MFS general substrate transporter [Ganoderma sinense ZZ0214-1]
Ganoderma_lucidum_G.260125-1_newGene_686	--	--	--	--	--	--	--	--	--	--	--	hypothetical protein GSI_00998 [Ganoderma sinense ZZ0214-1]
Ganoderma_lucidum_G.260125-1_newGene_737	--	--	--	--	--	--	--	--	--	--	--	hypothetical protein GSI_01208 [Ganoderma sinense ZZ0214-1]
Ganoderma_lucidum_G.260125-1_newGene_1146	[R]	General function prediction only	--	--	--	[R]	General function prediction only	WD domain, G-beta repeat;; Anaphase-promoting complex subunit 4 WD40 domain;; WD40-like Beta Propeller Repeat;; Protein of unknown function (DUF1513)	Vegetative incompatibility protein HET-E-1 OS=Podospora anserina OX=5145 GN=HET-E1 PE=4 SV=1	S	Function unknown	hypothetical protein GSI_09074 [Ganoderma sinense ZZ0214-1]
Ganoderma_lucidum_G.260125-1_newGene_543	--	--	--	--	--	--	--	Protein kinase domain;; Protein tyrosine kinase	--	T	Signal transduction mechanisms	hypothetical protein DICSQDRAFT_132806 [Dichomitus squalens LYAD-421 SS1]
Ganoderma_lucidum_G.260125-1_newGene_519	--	--	--	--	--	--	--	--	--	S	Function unknown	hypothetical protein GSI_01755 [Ganoderma sinense ZZ0214-1]
Ganoderma_lucidum_G.260125-1_newGene_954	--	--	--	--	--	--	--	--	--	--	--	hypothetical protein GSI_14598 [Ganoderma sinense ZZ0214-1]
Ganoderma_lucidum_G.260125-1_newGene_2257	--	--	--	--	--	--	--	Bacterial signalling protein N terminal repeat	--	--	--	hypothetical protein GSI_12608 [Ganoderma sinense ZZ0214-1]
Ganoderma_lucidum_G.260125-1_newGene_2073	--	--	--	--	--	--	--	--	--	--	--	hypothetical protein TRAVEDRAFT_148169 [Trametes versicolor FP-101664 SS1]
Ganoderma_lucidum_G.260125-1_newGene_742	--	--	--	--	--	--	--	--	--	--	--	hypothetical protein DICSQDRAFT_169265 [Dichomitus squalens LYAD-421 SS1]
Ganoderma_lucidum_G.260125-1_newGene_676	--	--	--	--	--	--	--	--	--	S	Function unknown	hypothetical protein GSI_00941 [Ganoderma sinense ZZ0214-1]
Ganoderma_lucidum_G.260125-1_newGene_718	--	--	Cellular Component: membrane (GO:0016020);;	--	--	--	--	--	--	--	--	hypothetical protein DICSQDRAFT_169357 [Dichomitus squalens LYAD-421 SS1]
Ganoderma_lucidum_G.260125-1_newGene_1408	--	--	--	K00354|1.73264e-08|pfj:MYCFIDRAFT_35126|K00354 NADPH2 dehydrogenase [EC:1.6.99.1] | (RefSeq) hypothetical protein	--	--	--	--	--	S	Function unknown	hypothetical protein K445DRAFT_321554 [Daldinia sp. EC12]
Ganoderma_lucidum_G.260125-1_newGene_958	--	--	--	--	--	--	--	--	--	--	--	hypothetical protein GSI_00273 [Ganoderma sinense ZZ0214-1]
Ganoderma_lucidum_G.260125-1_newGene_2451	--	--	--	--	--	--	--	--	--	--	--	hypothetical protein DICSQDRAFT_169469 [Dichomitus squalens LYAD-421 SS1]
Ganoderma_lucidum_G.260125-1_newGene_469	--	--	--	--	--	--	--	--	--	--	--	hypothetical protein GSI_15596 [Ganoderma sinense ZZ0214-1]
Ganoderma_lucidum_G.260125-1_newGene_661	--	--	--	--	--	--	--	PIN domain;; PIN domain	--	S	Function unknown	hypothetical protein GSI_00782 [Ganoderma sinense ZZ0214-1]
Ganoderma_lucidum_G.260125-1_newGene_1606	--	--	--	--	--	--	--	--	--	--	--	hypothetical protein GSI_03220 [Ganoderma sinense ZZ0214-1]
Ganoderma_lucidum_G.260125-1_newGene_1117	--	--	--	--	--	--	--	Heterokaryon incompatibility protein (HET)	Vegetative incompatibility protein HET-E-1 OS=Podospora anserina OX=5145 GN=HET-E1 PE=4 SV=1	S	Function unknown	hypothetical protein GSI_05130 [Ganoderma sinense ZZ0214-1]
Ganoderma_lucidum_G.260125-1_newGene_307	--	--	--	--	--	--	--	--	--	--	--	hypothetical protein GSI_13881 [Ganoderma sinense ZZ0214-1]
Ganoderma_lucidum_G.260125-1_newGene_2271	--	--	Cellular Component: membrane (GO:0016020);;	--	--	--	--	--	--	S	Function unknown	hypothetical protein GSI_05632 [Ganoderma sinense ZZ0214-1]
Ganoderma_lucidum_G.260125-1_newGene_2125	--	--	--	--	--	--	--	--	--	--	--	hypothetical protein GSI_05137 [Ganoderma sinense ZZ0214-1]
Ganoderma_lucidum_G.260125-1_newGene_732	--	--	Molecular Function: nucleotide binding (GO:0000166);; Molecular Function: nucleic acid binding (GO:0003676);; Cellular Component: cytosol (GO:0005829);; Cellular Component: cytoplasmic stress granule (GO:0010494);; Biological Process: regulation of mRNA stability involved in response to oxidative stress (GO:2000815);;	--	--	[R]	General function prediction only	RNA recognition motif. (a.k.a. RRM, RBD, or RNP domain)	Uncharacterized RNA-binding protein C23E6.01c OS=Schizosaccharomyces pombe (strain 972 / ATCC 24843) OX=284812 GN=SPBC23E6.01c PE=1 SV=2	S	Function unknown	hypothetical protein DICSQDRAFT_135856 [Dichomitus squalens LYAD-421 SS1]
Ganoderma_lucidum_G.260125-1_newGene_2039	--	--	--	--	--	--	--	--	--	S	Function unknown	hypothetical protein TRAVEDRAFT_46265 [Trametes versicolor FP-101664 SS1]
Ganoderma_lucidum_G.260125-1_newGene_745	--	--	--	--	--	--	--	--	--	--	--	hypothetical protein GSI_01243 [Ganoderma sinense ZZ0214-1]
Ganoderma_lucidum_G.260125-1_newGene_1689	--	--	--	--	--	--	--	--	--	Q	Secondary metabolites biosynthesis, transport and catabolism	hypothetical protein GSI_10566 [Ganoderma sinense ZZ0214-1]
Ganoderma_lucidum_G.260125-1_newGene_1822	--	--	--	--	--	--	--	--	--	--	--	hypothetical protein DICSQDRAFT_138202 [Dichomitus squalens LYAD-421 SS1]
Ganoderma_lucidum_G.260125-1_newGene_568	--	--	--	--	--	--	--	--	--	S	Function unknown	hypothetical protein GSI_05459 [Ganoderma sinense ZZ0214-1]
Ganoderma_lucidum_G.260125-1_newGene_2472	--	--	--	--	--	--	--	--	--	--	--	transporter [Ganoderma sinense ZZ0214-1]
Ganoderma_lucidum_G.260125-1_newGene_1626	--	--	Cellular Component: membrane part (GO:0044425);;	K12946|2.39517e-20|gtr:GLOTRDRAFT_79113|K12946 signal peptidase complex subunit 1 [EC:3.4.-.-] | (RefSeq) microsomal signal peptidase	--	[U]	Intracellular trafficking, secretion, and vesicular transport	Microsomal signal peptidase 12 kDa subunit (SPC12)	Signal peptidase complex subunit SPC1 OS=Saccharomyces cerevisiae (strain ATCC 204508 / S288c) OX=559292 GN=SPC1 PE=1 SV=1	U	Intracellular trafficking, secretion, and vesicular transport	microsomal signal peptidase subunit [Trametes coccinea BRFM310]
Ganoderma_lucidum_G.260125-1_newGene_1378	--	--	Cellular Component: membrane (GO:0016020);;	--	--	--	--	--	--	S	Function unknown	hypothetical protein DICSQDRAFT_172464 [Dichomitus squalens LYAD-421 SS1]
Ganoderma_lucidum_G.260125-1_newGene_70	[R]	General function prediction only	--	--	--	--	--	--	--	C	Energy production and conversion	Aldo/keto reductase [Punctularia strigosozonata HHB-11173 SS5]
Ganoderma_lucidum_G.260125-1_newGene_641	--	--	--	--	--	--	--	--	--	S	Function unknown	hypothetical protein GSI_00697 [Ganoderma sinense ZZ0214-1]
Ganoderma_lucidum_G.260125-1_newGene_730	--	--	--	--	--	--	--	--	--	S	Function unknown	hypothetical protein GSI_01168 [Ganoderma sinense ZZ0214-1]
Ganoderma_lucidum_G.260125-1_newGene_648	--	--	--	--	--	--	--	--	--	--	--	hypothetical protein DICSQDRAFT_170257 [Dichomitus squalens LYAD-421 SS1]
Ganoderma_lucidum_G.260125-1_newGene_2287	[H]	Coenzyme transport and metabolism	Cellular Component: cytosol (GO:0005829);; Biological Process: Mo-molybdopterin cofactor biosynthetic process (GO:0006777);; Cellular Component: molybdopterin synthase complex (GO:0019008);; Molecular Function: molybdopterin synthase activity (GO:0030366);;	K03635|8.21959e-103|dsq:DICSQDRAFT_142348|K03635 molybdopterin synthase catalytic subunit [EC:2.8.1.12] | (RefSeq) molybdenum cofactor synthesis 2	--	[H]	Coenzyme transport and metabolism	MoaE protein	Molybdopterin synthase catalytic subunit OS=Magnaporthe oryzae (strain 70-15 / ATCC MYA-4617 / FGSC 8958) OX=242507 GN=cnxH PE=3 SV=1	H	Coenzyme transport and metabolism	molybdenum cofactor synthesis 2 [Dichomitus squalens LYAD-421 SS1]
Ganoderma_lucidum_G.260125-1_newGene_1576	--	--	--	K19323|8.28159e-21|dsq:DICSQDRAFT_54287|K19323 ataxin-10 | (RefSeq) hypothetical protein	--	--	--	--	--	S	Function unknown	hypothetical protein GSI_12969 [Ganoderma sinense ZZ0214-1]
Ganoderma_lucidum_G.260125-1_newGene_45	--	--	--	--	--	--	--	--	--	S	Function unknown	hypothetical protein GSI_10818 [Ganoderma sinense ZZ0214-1]
Ganoderma_lucidum_G.260125-1_newGene_2273	--	--	--	--	--	--	--	--	--	--	--	hypothetical protein GSI_05591 [Ganoderma sinense ZZ0214-1]
Ganoderma_lucidum_G.260125-1_newGene_693	--	--	--	--	--	--	--	--	--	--	--	hypothetical protein GSI_01018 [Ganoderma sinense ZZ0214-1]
Ganoderma_lucidum_G.260125-1_newGene_1138	--	--	--	--	--	--	--	--	--	--	--	hypothetical protein GSI_01324 [Ganoderma sinense ZZ0214-1]
Ganoderma_lucidum_G.260125-1_newGene_839	[R]	General function prediction only	Molecular Function: magnesium ion binding (GO:0000287);; Molecular Function: nucleic acid binding (GO:0003676);; Molecular Function: RNA-DNA hybrid ribonuclease activity (GO:0004523);; Cellular Component: nuclear lumen (GO:0031981);; Cellular Component: intracellular non-membrane-bounded organelle (GO:0043232);; Biological Process: RNA phosphodiester bond hydrolysis, endonucleolytic (GO:0090502);;	K03469|1.21835e-08|lel:LELG_04944|K03469 ribonuclease HI [EC:3.1.26.4] | (RefSeq) hypothetical protein	--	[L]	Replication, recombination and repair	Caulimovirus viroplasmin	Ribonuclease H OS=Saccharomyces cerevisiae (strain ATCC 204508 / S288c) OX=559292 GN=RNH1 PE=1 SV=2	--	--	hypothetical protein GSI_03572 [Ganoderma sinense ZZ0214-1]
Ganoderma_lucidum_G.260125-1_newGene_1612	--	--	--	--	--	--	--	--	--	K	Transcription	hypothetical protein GSI_04349 [Ganoderma sinense ZZ0214-1]
Ganoderma_lucidum_G.260125-1_newGene_1684	--	--	--	--	--	--	--	--	--	--	--	hypothetical protein GSI_10541 [Ganoderma sinense ZZ0214-1]
Ganoderma_lucidum_G.260125-1_newGene_1592	--	--	--	K06126|7.2734e-10|dsq:DICSQDRAFT_167176|K06126 ubiquinone biosynthesis monooxygenase Coq6 [EC:1.14.13.-] | (RefSeq) ubiquinone biosynthesis hydrox	--	--	--	--	--	--	--	ubiquinone biosynthesis hydrox [Dichomitus squalens LYAD-421 SS1]
Ganoderma_lucidum_G.260125-1_newGene_1977	--	--	--	--	--	--	--	CFEM domain	--	S	Function unknown	hypothetical protein GSI_11172 [Ganoderma sinense ZZ0214-1]
Ganoderma_lucidum_G.260125-1_newGene_799	--	--	Cellular Component: integral component of membrane (GO:0016021);;	--	--	--	--	--	--	--	--	hypothetical protein DICSQDRAFT_139557 [Dichomitus squalens LYAD-421 SS1]
Ganoderma_lucidum_G.260125-1_newGene_1414	--	--	--	--	--	--	--	--	--	--	--	hypothetical protein GSI_11799 [Ganoderma sinense ZZ0214-1]
Ganoderma_lucidum_G.260125-1_newGene_1012	--	--	--	--	--	--	--	--	--	--	--	RNA-dependent RNA polymerase [Ganoderma sinense ZZ0214-1]
Ganoderma_lucidum_G.260125-1_newGene_1937	--	--	--	--	--	--	--	--	--	--	--	hypothetical protein GSI_14751 [Ganoderma sinense ZZ0214-1]
Ganoderma_lucidum_G.260125-1_newGene_669	--	--	Cellular Component: nucleus (GO:0005634);; Biological Process: DNA replication (GO:0006260);;	K03504|2.45834e-93|dsq:DICSQDRAFT_155357|K03504 DNA polymerase delta subunit 3 | (RefSeq) hypothetical protein	--	--	--	DNA polymerase subunit Cdc27	--	L	Replication, recombination and repair	hypothetical protein GSI_00901 [Ganoderma sinense ZZ0214-1]
Ganoderma_lucidum_G.260125-1_newGene_811	[O]	Posttranslational modification, protein turnover, chaperones	--	K08770|1.4383e-46|mgl:MGL_1040|K08770 ubiquitin C | (RefSeq) hypothetical protein	--	[OR]	Posttranslational modification, protein turnover, chaperones;; General function prediction only	Ubiquitin family;; Ubiquitin-2 like Rad60 SUMO-like;; Ubiquitin-like domain	Polyubiquitin OS=Candida albicans OX=5476 GN=UBI1 PE=1 SV=1	O	Posttranslational modification, protein turnover, chaperones	Polyubiquitin, partial [Rhizoctonia solani AG-8 WAC10335]
Ganoderma_lucidum_G.260125-1_newGene_853	--	--	Molecular Function: RNA polymerase II transcription factor activity, sequence-specific DNA binding (GO:0000981);; Cellular Component: nucleus (GO:0005634);; Biological Process: regulation of transcription from RNA polymerase II promoter (GO:0006357);; Molecular Function: zinc ion binding (GO:0008270);;	--	--	--	--	Fungal Zn(2)-Cys(6) binuclear cluster domain	--	S	Function unknown	hypothetical protein DICSQDRAFT_133566 [Dichomitus squalens LYAD-421 SS1]
Ganoderma_lucidum_G.260125-1_newGene_1347	--	--	--	--	--	--	--	--	--	--	--	hypothetical protein GSI_04005 [Ganoderma sinense ZZ0214-1]
Ganoderma_lucidum_G.260125-1_newGene_1441	--	--	Molecular Function: GTPase activator activity (GO:0005096);; Biological Process: negative regulation of TOR signaling (GO:0032007);; Cellular Component: TSC1-TSC2 complex (GO:0033596);; Biological Process: positive regulation of GTPase activity (GO:0043547);; Biological Process: regulation of small GTPase mediated signal transduction (GO:0051056);;	--	--	--	--	--	--	--	--	hypothetical protein GSI_11671 [Ganoderma sinense ZZ0214-1]
Ganoderma_lucidum_G.260125-1_newGene_2147	--	--	--	--	--	--	--	--	--	--	--	cytochrome P450 [Ganoderma sinense ZZ0214-1]
Ganoderma_lucidum_G.260125-1_newGene_559	--	--	Cellular Component: membrane (GO:0016020);;	--	--	--	--	--	--	--	--	hypothetical protein DICSQDRAFT_183793 [Dichomitus squalens LYAD-421 SS1]
Ganoderma_lucidum_G.260125-1_newGene_584	--	--	--	K03007|5.23289e-10|abv:AGABI2DRAFT138476|K03007 DNA-directed RNA polymerases I, II, and III subunit RPABC5 | (RefSeq) AGABI2DRAFT_138476; hypothetical protein	--	--	--	--	DNA-directed RNA polymerases I, II, and III subunit RPABC5 OS=Ashbya gossypii (strain ATCC 10895 / CBS 109.51 / FGSC 9923 / NRRL Y-1056) OX=284811 GN=RPB10 PE=3 SV=1	K	Transcription	hypothetical protein AGABI2DRAFT_138476 [Agaricus bisporus var. bisporus H97]
Ganoderma_lucidum_G.260125-1_newGene_1811	--	--	--	--	--	--	--	--	--	S	Function unknown	transporter [Ganoderma sinense ZZ0214-1]
Ganoderma_lucidum_G.260125-1_newGene_1384	--	--	--	--	--	--	--	--	--	--	--	hypothetical protein PHACADRAFT_207614 [Phanerochaete carnosa HHB-10118-sp]
Ganoderma_lucidum_G.260125-1_newGene_1945	--	--	--	K01443|3.3316e-11|sla:SERLADRAFT_463192|K01443 N-acetylglucosamine-6-phosphate deacetylase [EC:3.5.1.25] | (RefSeq) carbohydrate esterase family 9 protein	--	--	--	--	--	G	Carbohydrate transport and metabolism	carbohydrate esterase family 9 protein [Mycena chlorophos]
Ganoderma_lucidum_G.260125-1_newGene_660	--	--	--	--	--	--	--	--	--	S	Function unknown	hypothetical protein DICSQDRAFT_61281 [Dichomitus squalens LYAD-421 SS1]
Ganoderma_lucidum_G.260125-1_newGene_1209	--	--	--	--	--	--	--	--	--	S	Function unknown	ThiJ/PfpI family protein [Trametes coccinea BRFM310]
Ganoderma_lucidum_G.260125-1_newGene_671	--	--	--	--	--	--	--	Slx4 endonuclease	--	S	Function unknown	hypothetical protein GSI_00904 [Ganoderma sinense ZZ0214-1]
Ganoderma_lucidum_G.260125-1_newGene_331	--	--	--	--	--	--	--	--	--	--	--	hypothetical protein GSI_14112 [Ganoderma sinense ZZ0214-1]
Ganoderma_lucidum_G.260125-1_newGene_654	--	--	--	K09203|4.35008e-148|dsq:DICSQDRAFT_29844|K09203 early growth response protein 1 | (RefSeq) hypothetical protein	--	[R]	General function prediction only	--	--	S	Function unknown	transcription factor [Ganoderma sinense ZZ0214-1]
Ganoderma_lucidum_G.260125-1_newGene_689	--	--	--	--	--	--	--	--	--	--	--	hypothetical protein GSI_01009 [Ganoderma sinense ZZ0214-1]
Ganoderma_lucidum_G.260125-1_newGene_158	--	--	Cellular Component: membrane (GO:0016020);;	--	--	--	--	--	--	--	--	hypothetical protein DICSQDRAFT_167621 [Dichomitus squalens LYAD-421 SS1]
Ganoderma_lucidum_G.260125-1_newGene_953	--	--	--	--	--	--	--	--	--	--	--	hypothetical protein DICSQDRAFT_127376 [Dichomitus squalens LYAD-421 SS1]
Ganoderma_lucidum_G.260125-1_newGene_834	--	--	--	--	--	--	--	--	--	--	--	hypothetical protein DICSQDRAFT_131598 [Dichomitus squalens LYAD-421 SS1]
Ganoderma_lucidum_G.260125-1_newGene_361	--	--	--	--	--	--	--	--	--	--	--	hypothetical protein GSI_06243 [Ganoderma sinense ZZ0214-1]
Ganoderma_lucidum_G.260125-1_newGene_1572	--	--	--	--	--	--	--	--	--	--	--	hypothetical protein GSI_12926 [Ganoderma sinense ZZ0214-1]
Ganoderma_lucidum_G.260125-1_newGene_1129	--	--	--	--	--	--	--	--	--	--	--	hypothetical protein GSI_08970 [Ganoderma sinense ZZ0214-1]
Ganoderma_lucidum_G.260125-1_newGene_899	--	--	--	K14572|2.80171e-07|dsq:DICSQDRAFT_102363|K14572 midasin | (RefSeq) midasin	--	--	--	--	--	--	--	midasin [Dichomitus squalens LYAD-421 SS1]
Ganoderma_lucidum_G.260125-1_newGene_2392	--	--	--	--	--	--	--	--	--	S	Function unknown	hypothetical protein GSI_15561 [Ganoderma sinense ZZ0214-1]
Ganoderma_lucidum_G.260125-1_newGene_506	--	--	--	--	--	--	--	--	--	--	--	hypothetical protein GSI_01606 [Ganoderma sinense ZZ0214-1]
Ganoderma_lucidum_G.260125-1_newGene_2156	--	--	Molecular Function: transferase activity (GO:0016740);;	--	--	--	--	F-box-like;; F-box domain	--	--	--	hypothetical protein GSI_11488 [Ganoderma sinense ZZ0214-1]
Ganoderma_lucidum_G.260125-1_newGene_657	--	--	--	--	--	--	--	--	--	--	--	hypothetical protein GSI_00768 [Ganoderma sinense ZZ0214-1]
Ganoderma_lucidum_G.260125-1_newGene_749	--	--	--	--	--	--	--	--	--	--	--	hypothetical protein DICSQDRAFT_180094 [Dichomitus squalens LYAD-421 SS1]
Ganoderma_lucidum_G.260125-1_newGene_1355	--	--	--	--	--	--	--	--	--	--	--	hypothetical protein DICSQDRAFT_169985 [Dichomitus squalens LYAD-421 SS1]
Ganoderma_lucidum_G.260125-1_newGene_757	--	--	--	--	--	--	--	--	--	--	--	hypothetical protein GSI_01285 [Ganoderma sinense ZZ0214-1]
Ganoderma_lucidum_G.260125-1_newGene_1156	[R]	General function prediction only	--	--	--	--	--	--	--	--	--	hypothetical protein GSI_09074 [Ganoderma sinense ZZ0214-1]
Ganoderma_lucidum_G.260125-1_newGene_430	--	--	--	--	--	--	--	--	--	--	--	hypothetical protein GSI_06786 [Ganoderma sinense ZZ0214-1]
Ganoderma_lucidum_G.260125-1_newGene_2391	--	--	--	--	--	--	--	--	--	S	Function unknown	hypothetical protein A0H81_00991 [Grifola frondosa]
Ganoderma_lucidum_G.260125-1_newGene_702	--	--	--	--	--	--	--	--	--	S	Function unknown	hypothetical protein GSI_01069 [Ganoderma sinense ZZ0214-1]
Ganoderma_lucidum_G.260125-1_newGene_2277	--	--	--	--	--	--	--	--	--	--	--	hypothetical protein GSI_05851 [Ganoderma sinense ZZ0214-1]
Ganoderma_lucidum_G.260125-1_newGene_1415	--	--	--	--	--	--	--	--	--	--	--	hypothetical protein GSI_12608 [Ganoderma sinense ZZ0214-1]
Ganoderma_lucidum_G.260125-1_newGene_697	--	--	--	--	--	--	--	--	--	--	--	hypothetical protein DICSQDRAFT_161209 [Dichomitus squalens LYAD-421 SS1]
Ganoderma_lucidum_G.260125-1_newGene_2231	--	--	--	--	--	--	--	--	--	--	--	hypothetical protein GSI_02612 [Ganoderma sinense ZZ0214-1]
Ganoderma_lucidum_G.260125-1_newGene_2344	[I]	Lipid transport and metabolism	--	--	--	--	--	Carboxylesterase family	Probable secreted lipase ARB_02369 OS=Arthroderma benhamiae (strain ATCC MYA-4681 / CBS 112371) OX=663331 GN=ARB_02369 PE=1 SV=1	I	Lipid transport and metabolism	hypothetical protein GSI_13381 [Ganoderma sinense ZZ0214-1]
Ganoderma_lucidum_G.260125-1_newGene_1747	[R]	General function prediction only	--	--	--	--	--	--	--	S	Function unknown	transporter [Ganoderma sinense ZZ0214-1]
Ganoderma_lucidum_G.260125-1_newGene_1824	--	--	--	--	--	--	--	zinc-RING finger domain;; Zinc finger, C3HC4 type (RING finger)	--	S	Function unknown	hypothetical protein PYCCODRAFT_12079 [Trametes coccinea BRFM310]
Ganoderma_lucidum_G.260125-1_newGene_1876	[E]	Amino acid transport and metabolism	Molecular Function: 2-isopropylmalate synthase activity (GO:0003852);; Cellular Component: mitochondrion (GO:0005739);; Biological Process: leucine biosynthetic process (GO:0009098);;	K01649|2.95895e-13|gtr:GLOTRDRAFT_56330|K01649 2-isopropylmalate synthase [EC:2.3.3.13] | (RefSeq) 2-isopropylmalate synthase	--	[E]	Amino acid transport and metabolism	--	2-isopropylmalate synthase 2, mitochondrial OS=Saccharomyces cerevisiae (strain ATCC 204508 / S288c) OX=559292 GN=LEU9 PE=1 SV=1	E	Amino acid transport and metabolism	hypothetical protein BN946_scf184791.g11 [Trametes cinnabarina]
Ganoderma_lucidum_G.260125-1_newGene_720	--	--	--	--	--	--	--	--	--	S	Function unknown	hypothetical protein GSI_01114 [Ganoderma sinense ZZ0214-1]
Ganoderma_lucidum_G.260125-1_newGene_1223	--	--	--	--	--	--	--	--	--	--	--	hypothetical protein DICSQDRAFT_148404 [Dichomitus squalens LYAD-421 SS1]
Ganoderma_lucidum_G.260125-1_newGene_1424	--	--	--	--	--	--	--	--	--	--	--	hypothetical protein GSI_12608 [Ganoderma sinense ZZ0214-1]
Ganoderma_lucidum_G.260125-1_newGene_1196	--	--	--	--	--	--	--	--	--	--	--	hypothetical protein GSI_01452 [Ganoderma sinense ZZ0214-1]
Ganoderma_lucidum_G.260125-1_newGene_2082	--	--	Cellular Component: membrane (GO:0016020);;	--	--	--	--	--	--	--	--	hypothetical protein GSI_12504 [Ganoderma sinense ZZ0214-1]
Ganoderma_lucidum_G.260125-1_newGene_21	--	--	--	--	--	--	--	--	--	--	--	hypothetical protein GSI_04985 [Ganoderma sinense ZZ0214-1]
Ganoderma_lucidum_G.260125-1_newGene_2254	--	--	--	--	--	--	--	--	--	--	--	hypothetical protein GSI_03076 [Ganoderma sinense ZZ0214-1]
Ganoderma_lucidum_G.260125-1_newGene_1934	--	--	--	--	--	--	--	--	--	--	--	hypothetical protein GSI_04408 [Ganoderma sinense ZZ0214-1]
Ganoderma_lucidum_G.260125-1_newGene_2394	--	--	--	--	--	--	--	--	--	S	Function unknown	DUF185-domain-containing protein [Daedalea quercina L-15889]
Ganoderma_lucidum_G.260125-1_newGene_2142	--	--	--	--	--	--	--	--	--	--	--	hypothetical protein GSI_11526 [Ganoderma sinense ZZ0214-1]
Ganoderma_lucidum_G.260125-1_newGene_1946	--	--	--	--	--	--	--	--	--	--	--	hypothetical protein GSI_05087 [Ganoderma sinense ZZ0214-1]
Ganoderma_lucidum_G.260125-1_newGene_1042	--	--	--	--	--	--	--	--	--	--	--	hypothetical protein TRAPUB_2345 [Trametes pubescens]
Ganoderma_lucidum_G.260125-1_newGene_2295	[T]	Signal transduction mechanisms	--	--	--	[K]	Transcription	WD domain, G-beta repeat;; Anaphase-promoting complex subunit 4 WD40 domain	Vegetative incompatibility protein HET-E-1 OS=Podospora anserina OX=5145 GN=HET-E1 PE=4 SV=1	K	Transcription	transporter [Ganoderma sinense ZZ0214-1]
Ganoderma_lucidum_G.260125-1_newGene_1251	--	--	--	--	--	--	--	SUZ domain	--	--	--	hypothetical protein DICSQDRAFT_130352 [Dichomitus squalens LYAD-421 SS1]
Ganoderma_lucidum_G.260125-1_newGene_2026	--	--	--	--	--	--	--	Fungal hydrophobin	Fruiting body protein SC3 OS=Schizophyllum commune OX=5334 GN=SC3 PE=1 SV=2	--	--	hypothetical protein JAAARDRAFT_203825 [Jaapia argillacea MUCL 33604]
Ganoderma_lucidum_G.260125-1_newGene_522	--	--	--	--	--	--	--	--	--	--	--	hypothetical protein GSI_01759 [Ganoderma sinense ZZ0214-1]
Ganoderma_lucidum_G.260125-1_newGene_1286	--	--	--	--	--	--	--	--	--	--	--	hypothetical protein A0H81_03269 [Grifola frondosa]
Ganoderma_lucidum_G.260125-1_newGene_1417	--	--	--	--	--	--	--	--	--	--	--	hypothetical protein GSI_11799 [Ganoderma sinense ZZ0214-1]
Ganoderma_lucidum_G.260125-1_newGene_810	--	--	Molecular Function: peroxidase activity (GO:0004601);; Biological Process: response to oxidative stress (GO:0006979);; Molecular Function: heme binding (GO:0020037);; Molecular Function: metal ion binding (GO:0046872);; Biological Process: oxidation-reduction process (GO:0055114);; Biological Process: cellular oxidant detoxification (GO:0098869);;	K20205|5.17843e-20|dsq:DICSQDRAFT_173638|K20205 manganese peroxidase [EC:1.11.1.13] | (RefSeq) VP1; manganese peroxidase	--	--	--	--	Peroxidase OS=Coprinopsis cinerea OX=5346 GN=CIP1 PE=1 SV=2	G	Carbohydrate transport and metabolism	manganese peroxidase [Dichomitus squalens LYAD-421 SS1]
Ganoderma_lucidum_G.260125-1_newGene_1461	--	--	--	--	--	--	--	--	--	--	--	hypothetical protein DICSQDRAFT_140722 [Dichomitus squalens LYAD-421 SS1]
Ganoderma_lucidum_G.260125-1_newGene_2267	--	--	--	--	--	--	--	--	--	--	--	hypothetical protein GSI_01448 [Ganoderma sinense ZZ0214-1]
Ganoderma_lucidum_G.260125-1_newGene_1997	--	--	--	--	--	--	--	--	--	S	Function unknown	hypothetical protein DICSQDRAFT_46830 [Dichomitus squalens LYAD-421 SS1]

## Sheet: Table S4
Table S4 Numbers of detected transcripts in each sample.
sample	0<FPKM<1	1≤FPKM<10	10≤FPKM<100	FPKM≥100	sum	0<FPKM<1	1≤FPKM<10	10≤FPKM<100	FPKM≥100	0<FPKM<1	1≤FPKM<10	10≤FPKM<100	FPKM≥100
HZ101	1288	5210	6937	1442	14877	0.0865766	0.350205	0.46629	0.0969281	1288(8.7%)	5210(35.0%)	6937(46.7%)	1442(9.7%)
HZ102	1427	5294	6678	1403	14802	0.0964059	0.357654	0.451155	0.0947845	1427(9.6%)	5294(35.8%)	6678(45.1%)	1403(9.5%)
HZ103	1305	5275	6879	1406	14865	0.0877901	0.35486	0.462765	0.0945846	1305(8.8%)	5275(35.5%)	6879(46.3%)	1406(9.5%)
HZ201	1285	5306	6819	1447	14857	0.0864912	0.357138	0.458976	0.0973952	1285(8.7%)	5306(35.7%)	6819(45.9%)	1447(9.7%)
HZ202	1347	5356	6635	1487	14825	0.09086	0.361282	0.447555	0.100304	1347(9.1%)	5356(36.1%)	6635(44.8%)	1487(10.0%)
HZ203	1408	5292	6672	1459	14831	0.0949363	0.35682	0.449869	0.098375	1408(9.5%)	5292(35.7%)	6672(45.0%)	1459(9.8%)
YW101	1718	5211	6358	1445	14732	0.116617	0.35372	0.431578	0.0980858	1718(11.7%)	5211(35.4%)	6358(43.2%)	1445(9.8%)
YW102	1830	5337	6019	1404	14590	0.125428	0.365798	0.412543	0.0962303	1830(12.5%)	5337(36.6%)	6019(41.3%)	1404(9.6%)
YW103	1780	5283	6264	1379	14706	0.121039	0.359241	0.425949	0.0937712	1780(12.1%)	5283(35.9%)	6264(42.6%)	1379(9.4%)
YW301	1290	5024	7103	1368	14785	0.0872506	0.339804	0.480419	0.0925262	1290(8.7%)	5024(34.0%)	7103(48.0%)	1368(9.3%)
YW302	1373	4999	7017	1420	14809	0.0927139	0.337565	0.473833	0.0958876	1373(9.3%)	4999(33.8%)	7017(47.4%)	1420(9.6%)
YW303	1344	4986	7162	1431	14923	0.0900623	0.334115	0.47993	0.0958922	1344(9.0%)	4986(33.4%)	7162(48.0%)	1431(9.6%)

## Sheet: TableS5 DEG
Table S5 List of differentially expressed genes between developmental stages of the Ganoderma lingzhi basidiospore.
Gene_ID	HZ1-FPKM means	HZ2-FPKM means	YW1-FPKM means	YW3-FPKM means	HZ2_vs_HZ1_DESeq2_FDR	HZ2_vs_HZ1_DESeq2_log2FC	HZ2_vs_HZ1_DESeq2_(FDR_0.01_FC_2)_regulated	YW3_vs_YW1_DESeq2_FDR	YW3_vs_YW1_DESeq2_log2FC	YW3_vs_YW1_DESeq2_(FDR_0.01_FC_2)_regulated	COG_class_annotation	GO_annotation	GO_second_level_annotation	KEGG_pathway_annotation	KOG_class_annotation	Pfam_annotation	Swiss_Prot_annotation	eggNOG_class_annotation	NR_annotation
GL17612	25.2401	12.3652	17.6048	22.6744	2.78996e-11	-1.03424	down	0.591694	0.122755	normal	Amino acid transport and metabolism	--	--	Arginine and proline metabolism (ko00330)	--	Proline racemase	--	Amino acid transport and metabolism	Diaminopimelate epimerase-like protein [Dichomitus squalens LYAD-421 SS1]
GL19267	118.006	47.0861	88.0966	70.17	1.05455e-22	-1.33151	down	1.00358e-05	-0.575116	normal	Secondary metabolites biosynthesis, transport and catabolism;; Defense mechanisms	Molecular Function: NADPH-hemoprotein reductase activity (GO:0003958);; Molecular Function: iron ion binding (GO:0005506);; Molecular Function: FMN binding (GO:0010181);; Molecular Function: heme binding (GO:0020037);; Biological Process: oxidation-reduction process (GO:0055114);; Molecular Function: aromatase activity (GO:0070330);;	biological process: metabolic process (GO:0008152);; biological process: single-organism process (GO:0044699);; molecular function: catalytic activity (GO:0003824);; molecular function: binding (GO:0005488)	Fatty acid degradation (ko00071);; Tryptophan metabolism (ko00380)	Energy production and conversion	Cytochrome P450;; FAD binding domain;; Flavodoxin;; Oxidoreductase NAD-binding domain	Bifunctional cytochrome P450/NADPH--P450 reductase OS=Fusarium oxysporum OX=5507 GN=CYP505 PE=1 SV=1	Inorganic ion transport and metabolism	cytochrome P450 [Ganoderma sinense ZZ0214-1]
GL19972	1.76612	0.613682	0.309846	0.436685	0.0073005	-1.2178	down	--	--	--	--	Molecular Function: catalytic activity (GO:0003824);; Biological Process: metabolic process (GO:0008152);;	molecular function: catalytic activity (GO:0003824);; biological process: metabolic process (GO:0008152)	Biotin metabolism (ko00780)	--	--	--	--	hypothetical protein GSI_05444 [Ganoderma sinense ZZ0214-1]
GL21112	21.8194	8.08897	8.70737	6.67457	1.85851e-07	-1.3667	down	0.117495	-0.574429	normal	Carbohydrate transport and metabolism	--	--	Pentose phosphate pathway (ko00030);; Ascorbate and aldarate metabolism (ko00053);; Biosynthesis of antibiotics (ko01130);; Carbon metabolism (ko01200)	--	SMP-30/Gluconolaconase/LRE-like region;; Strictosidine synthase	--	Carbohydrate transport and metabolism	hypothetical protein GSI_10135 [Ganoderma sinense ZZ0214-1]
GL21566	10.8912	4.23136	4.59736	4.51563	2.85079e-08	-1.31455	down	0.417028	-0.251137	normal	Amino acid transport and metabolism	Molecular Function: oxidoreductase activity (GO:0016491);;	molecular function: catalytic activity (GO:0003824)	Glycine, serine and threonine metabolism (ko00260);; Lysine degradation (ko00310);; Peroxisome (ko04146)	General function prediction only	FAD dependent oxidoreductase;; Pyridine nucleotide-disulphide oxidoreductase;; Flavin containing amine oxidoreductase;; FAD-NAD(P)-binding;; NAD(P)-binding Rossmann-like domain;; HI0933-like protein;; Pyridine nucleotide-disulphide oxidoreductase;; FAD binding domain	L-pipecolate oxidase OS=Schizosaccharomyces pombe (strain 972 / ATCC 24843) OX=284812 GN=fap1 PE=1 SV=1	Amino acid transport and metabolism	hypothetical protein GSI_04035 [Ganoderma sinense ZZ0214-1]
GL22189	1142.34	364.749	747.706	571.776	5.03835e-18	-1.62097	down	0.291169	-0.532414	normal	Inorganic ion transport and metabolism	Molecular Function: catalase activity (GO:0004096);; Biological Process: response to oxidative stress (GO:0006979);; Molecular Function: heme binding (GO:0020037);; Biological Process: hydrogen peroxide catabolic process (GO:0042744);; Molecular Function: metal ion binding (GO:0046872);; Biological Process: oxidation-reduction process (GO:0055114);; Biological Process: cellular oxidant detoxifica…	biological process: metabolic process (GO:0008152);; biological process: cellular process (GO:0009987);; biological process: single-organism process (GO:0044699);; biological process: response to stimulus (GO:0050896);; biological process: detoxification (GO:0098754);; molecular function: catalytic activity (GO:0003824);; molecular function: antioxidant activity (GO:0016209);; molecular function:…	Tryptophan metabolism (ko00380);; Glyoxylate and dicarboxylate metabolism (ko00630);; Biosynthesis of antibiotics (ko01130);; Carbon metabolism (ko01200);; MAPK signaling pathway - yeast (ko04011);; Peroxisome (ko04146)	Inorganic ion transport and metabolism	Catalase;; Catalase-related immune-responsive	Catalase OS=Schizosaccharomyces pombe (strain 972 / ATCC 24843) OX=284812 GN=cta1 PE=1 SV=1	Inorganic ion transport and metabolism	catalase [Ganoderma lucidum]
GL22603	28.8532	7.80953	22.6221	13.0721	1.20518e-20	-1.83596	down	0.183906	-0.791169	normal	--	Molecular Function: iron ion binding (GO:0005506);; Cellular Component: cytoplasm (GO:0005737);; Biological Process: inositol catabolic process (GO:0019310);; Molecular Function: inositol oxygenase activity (GO:0050113);; Biological Process: oxidation-reduction process (GO:0055114);;	molecular function: binding (GO:0005488);; cellular component: cell (GO:0005623);; cellular component: cell part (GO:0044464);; biological process: metabolic process (GO:0008152);; biological process: cellular process (GO:0009987);; biological process: single-organism process (GO:0044699);; molecular function: catalytic activity (GO:0003824)	Ascorbate and aldarate metabolism (ko00053);; Inositol phosphate metabolism (ko00562)	General function prediction only	Myo-inositol oxygenase	--	Function unknown	hypothetical protein GSI_14348 [Ganoderma sinense ZZ0214-1]
GL24199	49.4814	22.6755	24.0085	22.5679	5.82271e-15	-1.13344	down	0.00385988	-0.33626	normal	Secondary metabolites biosynthesis, transport and catabolism;; Defense mechanisms	Molecular Function: NADPH-hemoprotein reductase activity (GO:0003958);; Molecular Function: iron ion binding (GO:0005506);; Molecular Function: FMN binding (GO:0010181);; Molecular Function: heme binding (GO:0020037);; Biological Process: oxidation-reduction process (GO:0055114);; Molecular Function: aromatase activity (GO:0070330);;	biological process: metabolic process (GO:0008152);; biological process: single-organism process (GO:0044699);; molecular function: catalytic activity (GO:0003824);; molecular function: binding (GO:0005488)	Fatty acid degradation (ko00071);; Tryptophan metabolism (ko00380)	Energy production and conversion	Cytochrome P450;; FAD binding domain;; Flavodoxin;; Oxidoreductase NAD-binding domain	Bifunctional cytochrome P450/NADPH--P450 reductase OS=Fusarium oxysporum OX=5507 GN=CYP505 PE=1 SV=1	Inorganic ion transport and metabolism	cytochrome P450 [Ganoderma sinense ZZ0214-1]
GL25071	274.301	46.2493	268.799	259.576	1.79903e-26	-2.45698	down	0.165419	-0.285688	normal	Amino acid transport and metabolism	Molecular Function: agmatinase activity (GO:0008783);; Molecular Function: metal ion binding (GO:0046872);;	molecular function: catalytic activity (GO:0003824);; molecular function: binding (GO:0005488)	Arginine and proline metabolism (ko00330)	Amino acid transport and metabolism	Arginase family	Putative agmatinase 1 OS=Schizosaccharomyces pombe (strain 972 / ATCC 24843) OX=284812 GN=SPAC11D3.09 PE=3 SV=1	Amino acid transport and metabolism	agmatinase [Dichomitus squalens LYAD-421 SS1]
GL25192	18.2542	8.78076	8.8123	10.0032	0.000122294	-1.0164	down	0.848558	-0.0547611	normal	Coenzyme transport and metabolism	Biological Process: biosynthetic process (GO:0009058);; Molecular Function: transferase activity (GO:0016740);; Molecular Function: pyridoxal phosphate binding (GO:0030170);;	biological process: metabolic process (GO:0008152);; molecular function: catalytic activity (GO:0003824);; molecular function: binding (GO:0005488)	Biotin metabolism (ko00780)	Coenzyme transport and metabolism	Aminotransferase class I and II	Serine palmitoyltransferase 2 OS=Schizosaccharomyces pombe (strain 972 / ATCC 24843) OX=284812 GN=lcb2 PE=3 SV=1	Coenzyme transport and metabolism	hypothetical protein GSI_05444 [Ganoderma sinense ZZ0214-1]
GL26572	291.499	123.138	222.524	161.799	1.39242e-26	-1.29023	down	1.69946e-06	-0.6731	normal	Energy production and conversion	Molecular Function: oxidoreductase activity, acting on the aldehyde or oxo group of donors, NAD or NADP as acceptor (GO:0016620);; Biological Process: oxidation-reduction process (GO:0055114);;	biological process: metabolic process (GO:0008152);; biological process: single-organism process (GO:0044699);; molecular function: catalytic activity (GO:0003824)	Glycolysis / Gluconeogenesis (ko00010);; Pentose and glucuronate interconversions (ko00040);; Ascorbate and aldarate metabolism (ko00053);; Fatty acid degradation (ko00071);; Valine, leucine and isoleucine degradation (ko00280);; Lysine degradation (ko00310);; Arginine and proline metabolism (ko00330);; Histidine metabolism (ko00340);; Tryptophan metabolism (ko00380);; beta-Alanine metabolism (ko…	Energy production and conversion	Aldehyde dehydrogenase family	Aldehyde dehydrogenase OS=Aspergillus niger OX=5061 GN=aldA PE=3 SV=1	Energy production and conversion	NAD-aldehyde dehydrogenase [Dichomitus squalens LYAD-421 SS1]
GL29700	61.1697	20.8489	56.629	41.5388	9.67559e-10	-1.49402	down	2.14035e-05	-0.679982	normal	Translation, ribosomal structure and biogenesis	--	--	Arginine and proline metabolism (ko00330);; Phenylalanine metabolism (ko00360);; Tryptophan metabolism (ko00380)	Translation, ribosomal structure and biogenesis;; Lipid transport and metabolism;; Signal transduction mechanisms	Amidase	Acetamidase OS=Aspergillus oryzae (strain ATCC 42149 / RIB 40) OX=510516 GN=amdS PE=3 SV=2	Translation, ribosomal structure and biogenesis	general amidase [Trametes versicolor FP-101664 SS1]
GL29836	15.888	7.29928	16.165	14.3251	5.25913e-10	-1.11646	down	0.0263058	-0.404322	normal	Amino acid transport and metabolism	Molecular Function: urease activity (GO:0009039);; Molecular Function: nickel cation binding (GO:0016151);; Biological Process: urea catabolic process (GO:0043419);;	molecular function: catalytic activity (GO:0003824);; molecular function: binding (GO:0005488);; biological process: metabolic process (GO:0008152);; biological process: cellular process (GO:0009987);; biological process: single-organism process (GO:0044699)	Arginine biosynthesis (ko00220);; Purine metabolism (ko00230);; Atrazine degradation (ko00791)	--	Amidohydrolase family;; Urease beta subunit;; Urease alpha-subunit, N-terminal domain;; Urease, gamma subunit	Urease OS=Cryptococcus neoformans var. neoformans serotype D (strain JEC21 / ATCC MYA-565) OX=214684 GN=URE1 PE=3 SV=1	Amino acid transport and metabolism	urease [Dichomitus squalens LYAD-421 SS1]
GL30174	1544.04	451.169	1232.65	742.222	1.77033e-17	-1.73225	down	9.16874e-27	-0.976043	normal	Energy production and conversion	Molecular Function: aldehyde dehydrogenase (NAD) activity (GO:0004029);; Biological Process: oxidation-reduction process (GO:0055114);;	biological process: metabolic process (GO:0008152);; biological process: single-organism process (GO:0044699);; molecular function: catalytic activity (GO:0003824)	Glycolysis / Gluconeogenesis (ko00010);; Pentose and glucuronate interconversions (ko00040);; Ascorbate and aldarate metabolism (ko00053);; Fatty acid degradation (ko00071);; Valine, leucine and isoleucine degradation (ko00280);; Lysine degradation (ko00310);; Arginine and proline metabolism (ko00330);; Histidine metabolism (ko00340);; Tryptophan metabolism (ko00380);; beta-Alanine metabolism (ko…	Energy production and conversion	Aldehyde dehydrogenase family	Aldehyde dehydrogenase OS=Agaricus bisporus OX=5341 GN=aldA PE=3 SV=1	Energy production and conversion	hypothetical protein GSI_10011 [Ganoderma sinense ZZ0214-1]
GL15008	16.4349	12.4102	11.3012	4.31282	0.101363	-0.421288	normal	2.43124e-14	-1.58815	down	--	--	--	--	--	--	--	--	hypothetical protein GSI_08538 [Ganoderma sinense ZZ0214-1]
GL15009	3.59204	2.68967	5.29939	1.77843	0.179273	-0.417106	normal	5.96883e-11	-1.73285	down	--	--	--	--	--	--	--	--	hypothetical protein GSI_08539 [Ganoderma sinense ZZ0214-1]
GL15017	9.88558	2.62863	5.17031	2.75786	3.32586e-25	-1.87521	down	1.91129e-07	-1.11942	down	--	--	--	--	--	--	--	--	--
GL15021	8.96423	15.897	2.71447	11.5557	0.000220629	0.763938	normal	1.62515e-07	1.7033	up	--	--	--	--	--	--	--	--	hypothetical protein GSI_08570 [Ganoderma sinense ZZ0214-1]
GL15023	14.1844	14.1812	4.91617	21.6709	0.883353	-0.0325653	normal	3.32984e-26	1.85443	up	--	--	--	--	--	--	--	--	--
GL15025	30.3381	11.4026	22.2108	10.0737	6.29832e-11	-1.37539	down	2.66791e-09	-1.33779	down	--	--	--	--	--	--	--	Function unknown	hypothetical protein GSI_08950 [Ganoderma sinense ZZ0214-1]
GL15026	5.72483	8.34934	2.26131	9.95791	0.0194132	0.492205	normal	1.26751e-10	1.78954	up	Transcription	Biological Process: carbohydrate metabolic process (GO:0005975);; Cellular Component: endomembrane system (GO:0012505);; Cellular Component: intracellular membrane-bounded organelle (GO:0043231);; Cellular Component: cytoplasmic part (GO:0044444);;	biological process: metabolic process (GO:0008152);; cellular component: cell (GO:0005623);; cellular component: cell part (GO:0044464);; cellular component: organelle (GO:0043226)	--	--	Glycosyl hydrolase catalytic core	Alkali-sensitive linkage protein 1 OS=Schizosaccharomyces pombe (strain 972 / ATCC 24843) OX=284812 GN=asl1 PE=1 SV=1	--	hypothetical protein GSI_08956 [Ganoderma sinense ZZ0214-1]
GL15027	10.3735	23.3278	3.78616	5.25718	2.20988e-05	1.07157	up	0.558966	0.215161	normal	--	--	--	--	--	--	--	Function unknown	transporter [Ganoderma sinense ZZ0214-1]
GL15038	70.6239	169.3	94.4631	147.777	8.45497e-23	1.21084	up	0.00447364	0.390484	normal	--	--	--	--	--	--	--	Function unknown	hypothetical protein GSI_08968 [Ganoderma sinense ZZ0214-1]
GL15042	1.96134	2.59112	0.58556	3.47831	0.464562	0.315372	normal	2.04621e-06	2.00186	up	--	--	--	--	--	--	--	--	hypothetical protein GSI_08963 [Ganoderma sinense ZZ0214-1]
GL15050	13.5489	42.6441	9.17463	52.178	3.76613e-25	1.58152	up	2.16878e-82	2.23853	up	--	--	--	--	--	--	--	--	hypothetical protein GSI_09033 [Ganoderma sinense ZZ0214-1]
GL15052	10.4862	13.8511	5.33905	17.8281	0.323069	0.342559	normal	3.36503e-06	1.3964	up	--	--	--	--	--	--	--	--	hypothetical protein GSI_08994 [Ganoderma sinense ZZ0214-1]
GL15062	3.89959	1.0297	1.73306	0.891284	0.000934047	-1.49627	down	--	--	--	--	--	--	--	--	--	--	Function unknown	hypothetical protein GSI_08596 [Ganoderma sinense ZZ0214-1]
GL15069	56.6923	101.071	68.5025	193.338	0.0060435	0.744139	normal	1.80533e-13	1.2254	up	--	Molecular Function: hydrolase activity, acting on ester bonds (GO:0016788);;	molecular function: catalytic activity (GO:0003824)	--	--	GDSL-like Lipase/Acylhydrolase family;; GDSL-like Lipase/Acylhydrolase	--	Function unknown	hypothetical protein GSI_08637 [Ganoderma sinense ZZ0214-1]
GL15074	5.80598	4.74201	1.05073	3.71363	0.340518	-0.303653	normal	0.00268899	1.35982	up	--	--	--	--	--	--	--	--	--
GL15092	12.4018	3.62629	13.911	5.94847	1.15869e-13	-1.70698	down	7.86779e-10	-1.40947	down	--	--	--	--	--	--	--	--	hypothetical protein GSI_08675 [Ganoderma sinense ZZ0214-1]
GL15093	26.9592	6.59007	14.2182	8.69327	2.88216e-32	-1.99913	down	2.09713e-05	-0.919199	normal	--	--	--	--	--	--	--	--	hypothetical protein GSI_08678 [Ganoderma sinense ZZ0214-1]
GL15096	17.5238	14.1083	7.02062	17.8292	0.0991242	-0.333466	normal	6.24728e-16	1.08065	up	Amino acid transport and metabolism	Molecular Function: serine-type carboxypeptidase activity (GO:0004185);; Biological Process: proteolysis (GO:0006508);;	biological process: metabolic process (GO:0008152);; molecular function: catalytic activity (GO:0003824)	--	Posttranslational modification, protein turnover, chaperones;; Amino acid transport and metabolism	Serine carboxypeptidase	Carboxypeptidase S1 OS=Penicillium janthinellum OX=5079 PE=1 SV=1	Amino acid transport and metabolism	hypothetical protein GSI_08701 [Ganoderma sinense ZZ0214-1]
GL15104	1.27384	2.00513	0.819571	3.31192	0.229649	0.525536	normal	2.1553e-05	1.5742	up	--	--	--	--	--	--	--	--	hypothetical protein GSI_08826 [Ganoderma sinense ZZ0214-1]
GL15105	0.0935757	0.172973	0.229043	2.25982	--	--	--	4.13545e-07	2.43449	up	--	--	--	--	--	--	--	--	hypothetical protein GSI_08826 [Ganoderma sinense ZZ0214-1]
GL15113	341.553	382.556	135.864	454.119	0.852312	0.111623	normal	0.00718675	1.29339	up	--	Molecular Function: aspartic-type endopeptidase activity (GO:0004190);; Biological Process: proteolysis (GO:0006508);;	biological process: metabolic process (GO:0008152);; molecular function: catalytic activity (GO:0003824)	--	Posttranslational modification, protein turnover, chaperones	Eukaryotic aspartyl protease;; Xylanase inhibitor N-terminal	Polyporopepsin OS=Irpex lacteus OX=5319 PE=1 SV=1	Posttranslational modification, protein turnover, chaperones	transporter [Ganoderma sinense ZZ0214-1]
GL15114	22.9639	1.95377	1.69095	1.28275	3.52541e-39	-3.31708	down	0.196726	-0.556265	normal	--	--	--	--	--	--	--	--	hypothetical protein GSI_08747 [Ganoderma sinense ZZ0214-1]
GL15119	3.50157	2.24773	1.7589	8.23952	0.113624	-0.597776	normal	2.49085e-10	1.85638	up	--	--	--	--	--	--	--	Function unknown	hypothetical protein GSI_08890 [Ganoderma sinense ZZ0214-1]
GL15130	6.26167	8.78757	2.15728	16.3842	0.059816	0.437851	normal	2.56661e-41	2.5984	up	--	--	--	--	--	--	--	--	hypothetical protein GSI_01329 [Ganoderma sinense ZZ0214-1]
GL15150	1.25542	1.58365	1.48124	6.20974	0.595117	0.259304	normal	1.81087e-08	1.70404	up	--	--	--	--	--	--	--	--	hypothetical protein GSI_07215 [Ganoderma sinense ZZ0214-1]
GL15153	5043.9	2269.22	3.36435	21.3867	1.07825e-13	-1.15616	down	0.03787	1.40055	normal	Lipid transport and metabolism	--	--	--	Lipid transport and metabolism	Phosphatidylserine decarboxylase	Phosphatidylserine decarboxylase proenzyme 3 OS=Schizosaccharomyces pombe (strain 972 / ATCC 24843) OX=284812 GN=psd3 PE=3 SV=2	Lipid transport and metabolism	hypothetical protein GSI_07166 [Ganoderma sinense ZZ0214-1]
GL15158	0.548433	4.00023	0.628061	46.2276	9.33054e-10	2.3371	up	3.45537e-74	5.49131	up	--	--	--	--	--	--	--	--	hypothetical protein GSI_07215 [Ganoderma sinense ZZ0214-1]
GL15166	0.385304	1.35541	0.362963	2.28938	0.00140187	1.38953	up	6.56752e-06	2.0305	up	--	--	--	--	--	--	--	--	hypothetical protein GSI_07206 [Ganoderma sinense ZZ0214-1]
GL15167	1.97888	1.57583	1.08561	3.8969	0.598515	-0.290716	normal	0.00034228	1.43772	up	--	--	--	--	--	--	--	--	hypothetical protein GSI_07206 [Ganoderma sinense ZZ0214-1]
GL15197	10.5185	3.30305	0	0.0236	1.23716e-07	-1.5482	down	--	--	--	--	--	--	--	General function prediction only	Zinc finger, C2H2 type	Transcriptional factor SWI5 OS=Saccharomyces cerevisiae (strain ATCC 204508 / S288c) OX=559292 GN=SWI5 PE=1 SV=1	Function unknown	transcription factor [Ganoderma sinense ZZ0214-1]
GL15198	2.78956	6.59988	1.57701	3.43557	7.88283e-05	1.11318	up	0.0113283	0.8268	normal	General function prediction only	--	--	--	Cell cycle control, cell division, chromosome partitioning;; Posttranslational modification, protein turnover, chaperones	Caspase domain	Metacaspase-1 OS=Sclerotinia sclerotiorum (strain ATCC 18683 / 1980 / Ss-1) OX=665079 GN=casA PE=3 SV=1	Posttranslational modification, protein turnover, chaperones	hypothetical protein GSI_14771 [Ganoderma sinense ZZ0214-1]
GL15200	9.26125	85.0015	3.88758	39.7251	4.86695e-74	3.06602	up	3.67854e-50	3.00934	up	General function prediction only	--	--	--	Cell cycle control, cell division, chromosome partitioning;; Posttranslational modification, protein turnover, chaperones	Caspase domain	Metacaspase-1B OS=Neurospora crassa (strain ATCC 24698 / 74-OR23-1A / CBS 708.71 / DSM 1257 / FGSC 987) OX=367110 GN=casB PE=3 SV=2	Posttranslational modification, protein turnover, chaperones	hypothetical protein GSI_14772 [Ganoderma sinense ZZ0214-1]
GL15208	10.818	0.851166	3.85295	0.784927	1.7098e-12	-2.88629	down	--	--	--	--	--	--	--	--	--	--	--	hypothetical protein GSI_14805 [Ganoderma sinense ZZ0214-1]
GL15210	17.6537	15.2937	25.5978	11.6959	0.344908	-0.229471	normal	1.01288e-14	-1.34972	down	--	--	--	--	--	--	--	--	hypothetical protein GSI_14810 [Ganoderma sinense ZZ0214-1]
GL15213	217.847	106.335	9.38217	39.6339	0.000584488	-0.988836	normal	1.46307e-11	1.74476	up	--	--	--	--	--	BTB/POZ domain	--	Function unknown	hypothetical protein GSI_14817 [Ganoderma sinense ZZ0214-1]
GL15226	26.3619	9.56456	1.4684	3.31028	1.14071e-16	-1.4479	down	0.0306469	0.836887	normal	--	--	--	--	--	--	--	--	hypothetical protein GSI_14869 [Ganoderma sinense ZZ0214-1]
GL15228	125.013	33.5936	99.1189	39.5388	5.03918e-29	-1.87566	down	8.48165e-27	-1.55826	down	General function prediction only	Cellular Component: integral component of membrane (GO:0016021);; Biological Process: single-organism metabolic process (GO:0044710);;	cellular component: membrane (GO:0016020);; cellular component: membrane part (GO:0044425);; biological process: metabolic process (GO:0008152);; biological process: single-organism process (GO:0044699)	--	General function prediction only	Protein of unknown function (DUF1295)	--	Function unknown	hypothetical protein GSI_14875 [Ganoderma sinense ZZ0214-1]
GL15229	65.4971	20.7448	38.9186	16.8199	1.30183e-32	-1.65451	down	6.32181e-18	-1.42578	down	--	--	--	--	--	--	--	--	hypothetical protein GSI_14878 [Ganoderma sinense ZZ0214-1]
GL15232	1.2899	3.05757	0.542504	3.37382	--	--	--	9.58156e-05	1.9374	up	--	--	--	--	--	--	--	--	hypothetical protein GSI_02596 [Ganoderma sinense ZZ0214-1]
GL15234	2.46347	10.2566	2.97336	57.0579	2.57769e-24	1.94704	up	3.20257e-124	3.93865	up	Cell wall/membrane/envelope biogenesis	Molecular Function: protein serine/threonine kinase activity (GO:0004674);; Molecular Function: ATP binding (GO:0005524);; Biological Process: protein phosphorylation (GO:0006468);;	biological process: metabolic process (GO:0008152);; biological process: cellular process (GO:0009987);; molecular function: catalytic activity (GO:0003824);; molecular function: binding (GO:0005488)	--	Cell cycle control, cell division, chromosome partitioning	Protein kinase domain;; Protein tyrosine kinase	Serine/threonine-protein kinase HSL1 OS=Candida albicans (strain SC5314 / ATCC MYA-2876) OX=237561 GN=HSL1 PE=1 SV=2	Signal transduction mechanisms	transporter [Ganoderma sinense ZZ0214-1]
GL15243	7.45095	12.9404	7.72795	68.8149	0.0380027	0.695617	normal	2.206e-40	2.80976	up	--	--	--	--	--	--	--	--	hypothetical protein GSI_14901 [Ganoderma sinense ZZ0214-1]
GL15253	0.615115	1.37754	3.11967	0.940765	--	--	--	5.8597e-06	-1.77995	down	--	--	--	--	--	--	--	--	hypothetical protein GSI_09452 [Ganoderma sinense ZZ0214-1]
GL15266	9.03055	11.0678	6.83366	20.3752	0.237566	0.252362	normal	2.06121e-15	1.29508	up	--	--	--	--	--	--	--	--	hypothetical protein GSI_09446 [Ganoderma sinense ZZ0214-1]
GL15287	25.2373	12.3334	27.4569	29.9292	8.12745e-06	-1.00939	down	0.504686	-0.11692	normal	--	Cellular Component: integral component of membrane (GO:0016021);;	cellular component: membrane (GO:0016020);; cellular component: membrane part (GO:0044425)	--	--	--	--	--	hypothetical protein GSI_09070 [Ganoderma sinense ZZ0214-1]
GL15293	0.456943	1.83766	0.688409	7.62713	0.00355827	1.42822	up	1.01861e-21	2.97379	up	--	--	--	--	--	--	--	--	hypothetical protein GSI_09384 [Ganoderma sinense ZZ0214-1]
GL15300	105.177	35.5681	59.8268	20.1068	6.4943e-34	-1.57086	down	9.62503e-57	-1.80931	down	Posttranslational modification, protein turnover, chaperones	Molecular Function: serine-type endopeptidase activity (GO:0004252);; Biological Process: proteolysis (GO:0006508);;	biological process: metabolic process (GO:0008152);; molecular function: catalytic activity (GO:0003824)	--	--	Pro-kumamolisin, activation domain;; Subtilase family	Aorsin OS=Aspergillus oryzae (strain ATCC 42149 / RIB 40) OX=510516 GN=aorO PE=1 SV=2	Posttranslational modification, protein turnover, chaperones	hypothetical protein GSI_09399 [Ganoderma sinense ZZ0214-1]
GL15308	26.6855	4.34936	10.4633	5.65861	2.99882e-06	-2.05572	down	0.000584256	-1.05086	down	Secondary metabolites biosynthesis, transport and catabolism;; Defense mechanisms	Molecular Function: monooxygenase activity (GO:0004497);; Molecular Function: iron ion binding (GO:0005506);; Molecular Function: oxidoreductase activity, acting on paired donors, with incorporation or reduction of molecular oxygen (GO:0016705);; Molecular Function: heme binding (GO:0020037);; Biological Process: oxidation-reduction process (GO:0055114);;	biological process: metabolic process (GO:0008152);; biological process: single-organism process (GO:0044699);; molecular function: catalytic activity (GO:0003824);; molecular function: binding (GO:0005488)	--	Secondary metabolites biosynthesis, transport and catabolism	Cytochrome P450	Cytochrome P450 monooxygenase psiH OS=Psilocybe cubensis OX=181762 GN=psiH PE=1 SV=1	Secondary metabolites biosynthesis, transport and catabolism	cytochrome P450 [Ganoderma sinense ZZ0214-1]
GL15315	54.8722	87.5204	41.0961	122.331	0.00121229	0.62212	normal	9.39169e-24	1.30709	up	--	--	--	--	--	Hsp20/alpha crystallin family	--	Posttranslational modification, protein turnover, chaperones	hypothetical protein GSI_09266 [Ganoderma sinense ZZ0214-1]
GL15327	215.206	176.339	192.367	88.6843	0.11468	-0.314644	normal	1.05539e-15	-1.35217	down	Amino acid transport and metabolism	Molecular Function: serine-type carboxypeptidase activity (GO:0004185);; Biological Process: proteolysis (GO:0006508);;	biological process: metabolic process (GO:0008152);; molecular function: catalytic activity (GO:0003824)	--	Posttranslational modification, protein turnover, chaperones;; Amino acid transport and metabolism	Serine carboxypeptidase	Carboxypeptidase Y homolog ARB_06361 OS=Arthroderma benhamiae (strain ATCC MYA-4681 / CBS 112371) OX=663331 GN=ARB_01587 PE=3 SV=1	Amino acid transport and metabolism	hypothetical protein GSI_09235 [Ganoderma sinense ZZ0214-1]
GL15335	8.09206	2.21965	4.38478	3.23812	1.92016e-14	-1.7835	down	0.00253253	-0.661934	normal	Secondary metabolites biosynthesis, transport and catabolism;; Defense mechanisms	Molecular Function: binding (GO:0005488);; Molecular Function: oxidoreductase activity (GO:0016491);;	molecular function: binding (GO:0005488);; molecular function: catalytic activity (GO:0003824)	--	Secondary metabolites biosynthesis, transport and catabolism	Cytochrome P450	Cytochrome P450 monooxygenase psiH OS=Psilocybe cubensis OX=181762 GN=psiH PE=1 SV=1	Secondary metabolites biosynthesis, transport and catabolism	cytochrome P450 [Ganoderma sinense ZZ0214-1]
GL15372	4.4416	3.66924	1.82457	6.84821	0.510705	-0.282754	normal	2.72596e-08	1.56323	up	--	--	--	--	--	--	--	--	hypothetical protein GSI_10478 [Ganoderma sinense ZZ0214-1]
GL15386	4.43034	5.4272	14.1695	37.8054	0.551044	0.237294	normal	1.23001e-10	1.14187	up	--	--	--	--	--	--	--	--	hypothetical protein GSI_13867 [Ganoderma sinense ZZ0214-1]
GL15389	2.08742	1.77536	1.33589	6.3032	0.635004	-0.223997	normal	2.94568e-08	1.83431	up	--	--	--	--	--	--	--	--	hypothetical protein GSI_13867 [Ganoderma sinense ZZ0214-1]
GL15395	11.3432	4.33607	12.2319	7.81592	2.16728e-09	-1.35005	down	3.48035e-09	-0.881159	normal	--	--	--	--	--	--	--	--	hypothetical protein GSI_10127 [Ganoderma sinense ZZ0214-1]
GL15400	0.710114	0.816601	0.126747	1.13228	--	--	--	3.03314e-05	2.22173	up	--	--	--	--	--	--	--	--	hypothetical protein GSI_10171 [Ganoderma sinense ZZ0214-1]
GL15410	3.00189	5.06227	2.59473	26.0628	0.00156176	0.691084	normal	1.65381e-36	2.95728	up	--	--	--	--	--	--	--	Function unknown	hypothetical protein GSI_10238 [Ganoderma sinense ZZ0214-1]
GL15415	50.5529	60.3117	34.6136	93.0693	0.190464	0.21843	normal	5.07513e-14	1.15755	up	--	--	--	--	--	--	--	--	--
GL15416	10.3256	4.80116	5.38968	5.89419	4.85698e-05	-1.06379	down	0.699208	-0.102574	normal	--	--	--	--	--	Domain of unknown function (DUF4470);; MYND finger	--	Function unknown	hypothetical protein GSI_10208 [Ganoderma sinense ZZ0214-1]
GL15419	43.7452	27.897	48.6285	28.1981	0.000832118	-0.66322	normal	1.69527e-07	-1.02111	down	--	Cellular Component: membrane (GO:0016020);;	cellular component: membrane (GO:0016020)	--	--	--	--	--	hypothetical protein GSI_10278 [Ganoderma sinense ZZ0214-1]
GL15431	15.9073	29.0889	13.8876	71.5315	2.79197e-11	0.823831	normal	1.32907e-87	2.1007	up	Secondary metabolites biosynthesis, transport and catabolism;; General function prediction only	Molecular Function: O-methyltransferase activity (GO:0008171);; Biological Process: methylation (GO:0032259);;	biological process: metabolic process (GO:0008152);; molecular function: catalytic activity (GO:0003824)	--	--	O-methyltransferase	4-O-methyltransferase 1 OS=Phanerochaete chrysosporium (strain RP-78 / ATCC MYA-4764 / FGSC 9002) OX=273507 GN=fgenesh1_kg.2_#_1379_#_Locus12621v1rpkm4.09 PE=1 SV=1	Function unknown	hypothetical protein GSI_10311 [Ganoderma sinense ZZ0214-1]
GL15451	10.0251	9.07926	10.4802	33.3285	0.35885	-0.17345	normal	9.18056e-23	1.4036	up	--	--	--	--	--	--	--	Function unknown	hypothetical protein GSI_11891 [Ganoderma sinense ZZ0214-1]
GL15468	30.297	15.4326	19.2777	11.0237	5.28038e-05	-0.959804	normal	2.01602e-09	-1.04038	down	Carbohydrate transport and metabolism	Molecular Function: hydrolase activity, hydrolyzing O-glycosyl compounds (GO:0004553);; Biological Process: carbohydrate metabolic process (GO:0005975);; Cellular Component: membrane (GO:0016020);;	molecular function: catalytic activity (GO:0003824);; biological process: metabolic process (GO:0008152);; cellular component: membrane (GO:0016020)	--	--	--	Endo-1,3(4)-beta-glucanase xgeA OS=Emericella nidulans (strain FGSC A4 / ATCC 38163 / CBS 112.46 / NRRL 194 / M139) OX=227321 GN=xgeA PE=3 SV=1	Carbohydrate transport and metabolism	hypothetical protein DICSQDRAFT_88328 [Dichomitus squalens LYAD-421 SS1]
GL15474	0.906071	1.63452	0.596996	2.78769	0.130593	0.68137	normal	3.20473e-06	1.78183	up	--	--	--	--	--	--	--	--	--
GL15478	2.26899	0.943629	0.943473	2.4626	0.00346572	-1.10656	down	0.0378243	0.959727	normal	--	--	--	--	--	--	--	--	hypothetical protein GSI_11830 [Ganoderma sinense ZZ0214-1]
GL15490	17.0718	21.7157	27.5559	12.9395	0.230792	0.296315	normal	7.71002e-14	-1.32065	down	--	--	--	--	--	--	--	--	hypothetical protein GSI_11785 [Ganoderma sinense ZZ0214-1]
GL15508	3.7539	6.29291	3.28323	36.2768	0.0100041	0.677499	normal	3.14433e-44	3.09657	up	Carbohydrate transport and metabolism	--	--	--	--	Glycosyl hydrolases family 18	--	Carbohydrate transport and metabolism	hypothetical protein GSI_11776 [Ganoderma sinense ZZ0214-1]
GL15511	1.6444	4.61366	0.866919	26.5633	0.000886553	1.24344	up	6.73668e-46	4.34668	up	--	--	--	--	--	--	--	--	--
GL15529	98.0825	85.1939	147.413	64.6427	0.411105	-0.227547	normal	8.91908e-23	-1.41595	down	Amino acid transport and metabolism	Molecular Function: transaminase activity (GO:0008483);; Molecular Function: pyridoxal phosphate binding (GO:0030170);;	molecular function: catalytic activity (GO:0003824);; molecular function: binding (GO:0005488)	Arginine and proline metabolism (ko00330);; Biosynthesis of antibiotics (ko01130)	Amino acid transport and metabolism	Aminotransferase class-III	Ornithine aminotransferase car2 OS=Schizosaccharomyces pombe (strain 972 / ATCC 24843) OX=284812 GN=car2 PE=2 SV=1	Amino acid transport and metabolism	hypothetical protein GSI_11613 [Ganoderma sinense ZZ0214-1]
GL15572	10.3395	9.1722	14.2791	2.37479	0.698352	-0.191487	normal	2.57202e-11	-2.54035	down	--	--	--	--	--	--	--	--	hypothetical protein BN946_scf184585.g4 [Trametes cinnabarina]
GL15581	2.69979	1.07854	2.31406	7.58932	0.000431187	-1.19849	down	5.40537e-11	1.42056	up	--	--	--	--	--	--	--	--	hypothetical protein GSI_04049 [Ganoderma sinense ZZ0214-1]
GL15606	26.7423	135.546	46.3951	169.083	1.87755e-57	2.26064	up	1.26765e-43	1.60446	up	--	--	--	--	--	--	--	--	hypothetical protein GSI_04145 [Ganoderma sinense ZZ0214-1]
GL15608	0	0	0.83308	4.98939	--	--	--	2.49625e-10	2.12941	up	--	Molecular Function: glutathione transferase activity (GO:0004364);; Cellular Component: cytoplasm (GO:0005737);; Biological Process: metabolic process (GO:0008152);;	molecular function: catalytic activity (GO:0003824);; cellular component: cell (GO:0005623);; cellular component: cell part (GO:0044464);; biological process: metabolic process (GO:0008152)	Glutathione metabolism (ko00480)	--	--	--	Posttranslational modification, protein turnover, chaperones	hypothetical protein GSI_04092 [Ganoderma sinense ZZ0214-1]
GL15613	187.472	58.0384	59.5248	52.0427	0.00040578	-1.43893	down	0.0361198	-0.430752	normal	--	--	--	--	--	Eukaryotic translation initiation factor 4G1	--	--	hypothetical protein GSI_04184 [Ganoderma sinense ZZ0214-1]
GL15619	180.768	63.9601	26.8115	45.3356	2.37764e-12	-1.46275	down	0.00268899	0.507905	normal	Translation, ribosomal structure and biogenesis;; Posttranslational modification, protein turnover, chaperones	Molecular Function: N-acetyltransferase activity (GO:0008080);;	molecular function: catalytic activity (GO:0003824)	--	--	Acetyltransferase (GNAT) domain	--	Function unknown	acyl-CoA N-acyltransferase, partial [Dichomitus squalens LYAD-421 SS1]
GL15623	2.65825	5.08664	3.10186	25.7485	2.65684e-05	0.869169	normal	1.00394e-48	2.7252	up	--	--	--	--	--	--	--	--	hypothetical protein GSI_04281 [Ganoderma sinense ZZ0214-1]
GL15626	26.8528	10.0999	0.728956	0.945485	9.51769e-10	-1.365	down	--	--	--	Amino acid transport and metabolism	--	--	--	--	Asp/Glu/Hydantoin racemase	Uncharacterized protein C1F7.10 OS=Schizosaccharomyces pombe (strain 972 / ATCC 24843) OX=284812 GN=SPAC1F7.10 PE=3 SV=1	Amino acid transport and metabolism	hypothetical protein GSI_04286 [Ganoderma sinense ZZ0214-1]
GL15633	388.202	435.163	584.537	192.396	0.642028	0.120875	normal	6.10414e-30	-1.82913	down	Carbohydrate transport and metabolism	Biological Process: carbohydrate metabolic process (GO:0005975);; Cellular Component: integral component of membrane (GO:0016021);; Molecular Function: mannosyl-glycoprotein endo-beta-N-acetylglucosaminidase activity (GO:0033925);;	biological process: metabolic process (GO:0008152);; cellular component: membrane (GO:0016020);; cellular component: membrane part (GO:0044425);; molecular function: catalytic activity (GO:0003824)	--	--	Glycosyl hydrolases family 18	--	Function unknown	hypothetical protein GSI_04324 [Ganoderma sinense ZZ0214-1]
GL15635	34.8438	12.9063	15.1467	10.4139	4.9942e-11	-1.39417	down	8.80739e-06	-0.768139	normal	--	--	--	--	--	--	--	--	hypothetical protein DICSQDRAFT_62391 [Dichomitus squalens LYAD-421 SS1]
GL15638	6.51597	1.42329	0.933498	0.598957	4.22834e-09	-1.94388	down	--	--	--	--	--	--	--	--	BTB/POZ domain	--	--	hypothetical protein DICSQDRAFT_112052 [Dichomitus squalens LYAD-421 SS1]
GL15639	12.0138	8.53598	11.4631	5.47937	0.0275232	-0.50715	normal	1.16679e-11	-1.28355	down	--	--	--	--	--	BTB/POZ domain	--	Function unknown	hypothetical protein GSI_12643 [Ganoderma sinense ZZ0214-1]
GL15643	13.8115	6.14625	3.04928	3.84051	3.72195e-07	-1.13692	down	0.829536	0.0812056	normal	--	--	--	--	--	Zinc finger, C2H2 type;; C2H2-type zinc finger	--	--	transcription factor [Ganoderma sinense ZZ0214-1]
GL15648	73.1932	49.7342	57.1615	18.2782	0.425763	-0.453699	normal	4.60444e-66	-1.87796	down	--	--	--	--	--	--	--	--	hypothetical protein GSI_12672 [Ganoderma sinense ZZ0214-1]
GL15651	39.8209	23.9666	40.8583	23.8724	0.000249269	-0.74343	normal	2.62825e-14	-1.0155	down	--	--	--	--	--	--	--	Function unknown	hypothetical protein DICSQDRAFT_134076 [Dichomitus squalens LYAD-421 SS1]
GL15657	31.6668	28.1134	50.6262	21.8813	0.372514	-0.203569	normal	8.21916e-19	-1.44071	down	--	--	--	--	--	F-box-like	--	Function unknown	hypothetical protein GSI_12693 [Ganoderma sinense ZZ0214-1]
GL15659	3.43698	9.07973	1.65717	41.7345	9.66471e-06	1.26149	up	4.99867e-123	4.28563	up	--	--	--	--	--	--	--	--	hypothetical protein GSI_12699 [Ganoderma sinense ZZ0214-1]
GL15660	6.62204	34.011	9.44146	115.857	3.15243e-68	2.28351	up	1.10225e-120	3.32592	up	--	--	--	--	--	--	--	--	hypothetical protein GSI_12699 [Ganoderma sinense ZZ0214-1]
GL15662	4.52686	4.98156	3.23022	9.8385	0.81802	0.0997015	normal	1.81398e-11	1.32331	up	--	--	--	--	--	--	--	--	hypothetical protein GSI_12678 [Ganoderma sinense ZZ0214-1]
GL15679	36.441	97.8048	56.5158	70.9973	4.22628e-14	1.3474	up	0.823419	0.0638385	normal	--	--	--	--	--	--	Bud site selection protein 6 OS=Saccharomyces cerevisiae (strain ATCC 204508 / S288c) OX=559292 GN=BUD6 PE=1 SV=1	Function unknown	hypothetical protein DICSQDRAFT_178784 [Dichomitus squalens LYAD-421 SS1]
GL15681	200.869	204.021	274.281	108.328	0.959336	-0.0121776	normal	1.9243e-29	-1.5733	down	--	--	--	--	--	--	--	--	hypothetical protein GSI_12765 [Ganoderma sinense ZZ0214-1]
GL15699	58.3745	125.525	61.0186	150.415	1.98543e-10	1.04672	up	4.26387e-10	1.02939	up	Translation, ribosomal structure and biogenesis	--	--	--	Translation, ribosomal structure and biogenesis;; Lipid transport and metabolism;; Signal transduction mechanisms	Amidase	Putative amidase PB8B6.03 OS=Schizosaccharomyces pombe (strain 972 / ATCC 24843) OX=284812 GN=SPBPB8B6.03 PE=3 SV=1	Translation, ribosomal structure and biogenesis	transporter [Ganoderma sinense ZZ0214-1]
GL15701	1.3796	1.3317	0.966803	3.12357	0.913869	-0.0664337	normal	3.37647e-05	1.34034	up	--	--	--	--	--	--	--	--	hypothetical protein GSI_12883 [Ganoderma sinense ZZ0214-1]
GL15707	62.552	58.1079	75.9415	41.0644	0.479902	-0.13837	normal	2.68175e-14	-1.12502	down	--	--	--	--	--	--	--	--	hypothetical protein GSI_12908 [Ganoderma sinense ZZ0214-1]
GL15709	2.23145	4.9966	5.14612	7.65189	3.00402e-05	1.05296	up	0.212768	0.301363	normal	--	--	--	--	--	--	--	Function unknown	hypothetical protein GSI_12895 [Ganoderma sinense ZZ0214-1]
GL15745	1.39813	2.32832	0.555878	4.73856	0.308229	0.53801	normal	1.71071e-06	2.26404	up	--	--	--	--	--	--	--	--	hypothetical protein GSI_12883 [Ganoderma sinense ZZ0214-1]
GL15746	0.630774	2.00298	0.396796	8.26339	--	--	--	0.00385544	1.92589	up	--	--	--	--	--	--	--	--	hypothetical protein GSI_08826 [Ganoderma sinense ZZ0214-1]
GL15748	1.56849	3.78505	2.72436	17.5423	3.8974e-05	1.14174	up	2.56502e-49	2.39075	up	--	--	--	--	--	--	--	--	hypothetical protein GSI_13004 [Ganoderma sinense ZZ0214-1]
GL15762	1.76752	2.13518	0.470278	12.4677	0.602564	0.211995	normal	2.32161e-45	4.15674	up	Energy production and conversion	Biological Process: metabolic process (GO:0008152);; Molecular Function: oxidoreductase activity (GO:0016491);;	biological process: metabolic process (GO:0008152);; molecular function: catalytic activity (GO:0003824)	--	Energy production and conversion	Aldehyde dehydrogenase family	Putative succinate-semialdehyde dehydrogenase C139.05 [NADP(+)] OS=Schizosaccharomyces pombe (strain 972 / ATCC 24843) OX=284812 GN=SPAC139.05 PE=3 SV=1	Energy production and conversion	aldehyde dehydrogenase [Dichomitus squalens LYAD-421 SS1]
GL15769	7.41253	5.54284	11.6497	6.0953	0.453478	-0.369069	normal	0.000505278	-1.10257	down	--	--	--	--	--	--	--	--	hypothetical protein GSI_13091 [Ganoderma sinense ZZ0214-1]
GL15795	6.77568	18.1458	6.5226	78.6591	1.23622e-08	1.31395	up	3.7987e-92	3.2755	up	--	--	--	--	--	Cerato-platanin	Cerato-platanin OS=Ceratocystis fimbriata f. sp. platani OX=88771 PE=1 SV=1	Function unknown	hypothetical protein DICSQDRAFT_124865 [Dichomitus squalens LYAD-421 SS1]
GL15796	0	0	21.8358	6.32962	--	--	--	8.9435e-22	-1.96524	down	--	--	--	--	--	--	--	--	hypothetical protein GSI_13201 [Ganoderma sinense ZZ0214-1]
GL15819	10.3504	4.78957	11.8861	7.63211	0.000955442	-1.04378	down	0.00482405	-0.83754	normal	--	--	--	--	--	Domain of unknown function (DUF3328)	--	Function unknown	hypothetical protein GSI_03250 [Ganoderma sinense ZZ0214-1]
GL15827	339.565	31.333	11.1961	14.942	4.82061e-45	-3.25808	down	0.255896	0.16456	normal	--	Molecular Function: nucleic acid binding (GO:0003676);;	molecular function: binding (GO:0005488)	--	Translation, ribosomal structure and biogenesis	Piwi domain;; N-terminal domain of argonaute;; PAZ domain;; Argonaute linker 1 domain	Protein argonaute OS=Schizosaccharomyces pombe (strain 972 / ATCC 24843) OX=284812 GN=ago1 PE=1 SV=1	Translation, ribosomal structure and biogenesis	Argonaute [Ganoderma sinense ZZ0214-1]
GL15828	4.97318	49.8531	11.9762	41.6019	8.76193e-06	2.20617	up	0.0199393	1.25737	normal	--	--	--	--	--	Ricin-type beta-trefoil lectin domain-like	--	Function unknown	hypothetical protein GSI_03281 [Ganoderma sinense ZZ0214-1]
GL15829	2.83653	3.10509	1.35101	3.48691	0.835526	0.092423	normal	0.000615767	1.04933	up	--	--	--	--	--	--	--	Function unknown	hypothetical protein GSI_03254 [Ganoderma sinense ZZ0214-1]
GL15833	3.68308	1.37673	1.00338	1.80947	0.000236999	-1.2729	down	0.12719	0.555193	normal	--	--	--	--	--	F-box-like	--	--	hypothetical protein GSI_03439 [Ganoderma sinense ZZ0214-1]
GL15837	27.8093	13.2788	18.7779	12.4977	2.59082e-07	-1.05859	down	9.07701e-09	-0.819632	normal	--	--	--	--	--	Homeobox domain	--	Transcription	transcription factor [Ganoderma sinense ZZ0214-1]
GL15838	4.23545	14.1043	0.835026	1.73451	3.51916e-10	1.5883	up	--	--	--	--	--	--	--	--	--	--	--	--
GL15839	2.67709	9.10662	0.868876	3.633	3.21966e-06	1.53521	up	0.00105221	1.51252	up	--	--	--	--	--	Fungal hydrophobin	Hydrophobin-B OS=Agaricus bisporus OX=5341 GN=hypB PE=3 SV=1	--	hypothetical protein GSI_03388 [Ganoderma sinense ZZ0214-1]
GL15844	0	0.014076	26.41	15.4087	--	--	--	2.11847e-10	-1.00081	down	--	--	--	--	--	--	--	Function unknown	hypothetical protein GSI_03501 [Ganoderma sinense ZZ0214-1]
GL15847	6.25143	4.93579	1.60348	6.83426	0.205799	-0.35348	normal	2.46074e-12	1.75976	up	--	Cellular Component: integral component of membrane (GO:0016021);;	cellular component: membrane (GO:0016020);; cellular component: membrane part (GO:0044425)	--	--	--	--	Function unknown	hypothetical protein GSI_03340 [Ganoderma sinense ZZ0214-1]
GL15863	22.0717	26.317	16.2608	52.8828	0.23185	0.217933	normal	1.60584e-32	1.43444	up	--	--	--	--	--	--	--	--	hypothetical protein GSI_03324 [Ganoderma sinense ZZ0214-1]
GL15874	26.1193	4.54576	3.25965	4.87842	9.58828e-22	-2.37393	down	0.606379	0.267323	normal	--	--	--	--	--	--	--	--	hypothetical protein GSI_03462 [Ganoderma sinense ZZ0214-1]
GL15879	5.28335	3.46562	5.46265	2.79197	0.0126159	-0.60688	normal	2.16555e-06	-1.15565	down	--	--	--	--	--	--	--	--	hypothetical protein DICSQDRAFT_175269 [Dichomitus squalens LYAD-421 SS1]
GL15880	5.07742	2.96577	1.19526	3.24402	0.000683324	-0.772682	normal	3.9299e-05	1.13407	up	--	--	--	--	--	--	--	--	hypothetical protein DICSQDRAFT_141312 [Dichomitus squalens LYAD-421 SS1]
GL15882	5.63495	1.70405	4.25058	1.37496	4.04557e-05	-1.51158	down	0.00177979	-1.52948	down	--	--	--	--	--	--	--	--	--
GL15884	5.25478	46.0783	8.19617	457.798	1.32128e-46	2.9508	up	1.42178e-236	5.43921	up	--	--	--	--	--	--	--	--	--
GL15885	1.40159	5.79744	2.89414	36.7221	3.47854e-10	1.83922	up	1.22348e-58	3.30627	up	--	--	--	--	--	--	--	--	--
GL15891	36.6483	151.817	77.2257	472.966	1.53433e-54	1.9814	up	1.1597e-61	2.32642	up	--	--	--	--	--	--	--	--	--
GL15894	5.6482	13.0334	6.4529	33.8653	4.0106e-10	1.13111	up	7.87364e-34	2.10068	up	--	--	--	--	--	--	--	--	hypothetical protein GSI_03511 [Ganoderma sinense ZZ0214-1]
GL15897	5.49262	3.68216	1.43582	4.02462	0.207968	-0.518697	normal	0.00803576	1.07916	up	--	Cellular Component: membrane (GO:0016020);;	cellular component: membrane (GO:0016020)	--	--	--	--	Function unknown	hypothetical protein GSI_10496 [Ganoderma sinense ZZ0214-1]
GL15904	125.206	85.2183	141.755	82.1536	2.25082e-05	-0.580209	normal	1.13718e-25	-1.0304	down	--	--	--	--	--	--	--	--	hypothetical protein GSI_10543 [Ganoderma sinense ZZ0214-1]
GL15905	1.82981	2.21237	0.867681	3.34011	0.752625	0.201505	normal	0.00243707	1.40493	up	--	--	--	--	--	--	--	--	--
GL15907	4.80453	2.02895	0.845036	1.91573	7.38824e-06	-1.18705	down	0.0486213	0.82405	normal	--	Cellular Component: integral component of membrane (GO:0016021);;	cellular component: membrane (GO:0016020);; cellular component: membrane part (GO:0044425)	--	--	--	--	Function unknown	hypothetical protein GSI_10527 [Ganoderma sinense ZZ0214-1]
GL15917	10.53	15.6485	9.76436	54.0858	0.00836849	0.519594	normal	1.59355e-33	2.16382	up	--	--	--	--	--	--	--	--	hypothetical protein GSI_10598 [Ganoderma sinense ZZ0214-1]
GL15919	14.7793	21.1589	10.5563	50.9786	0.0118795	0.469615	normal	1.44047e-43	1.99181	up	--	--	--	--	--	--	--	Function unknown	hypothetical protein GSI_10608 [Ganoderma sinense ZZ0214-1]
GL15933	10.9568	32.9367	7.23681	14.9706	4.25492e-14	1.49563	up	0.000857053	0.772932	normal	--	--	--	--	--	--	--	Function unknown	hypothetical protein GSI_10658 [Ganoderma sinense ZZ0214-1]
GL15938	7.15382	9.7052	4.35151	11.6574	0.289825	0.370067	normal	5.97268e-05	1.11573	up	--	--	--	--	--	--	--	--	hypothetical protein GSI_08989 [Ganoderma sinense ZZ0214-1]
GL15941	19.3478	42.3945	29.7323	323.982	5.25978e-08	1.06194	up	1.86597e-106	3.14713	up	--	--	--	--	--	--	--	--	hypothetical protein GSI_10689 [Ganoderma sinense ZZ0214-1]
GL15942	3.84118	2.78103	3.37519	1.20346	0.347357	-0.426444	normal	0.0037208	-1.41177	down	--	Molecular Function: structural constituent of cell wall (GO:0005199);; Cellular Component: fungal-type cell wall (GO:0009277);;	molecular function: structural molecule activity (GO:0005198);; cellular component: cell (GO:0005623);; cellular component: cell part (GO:0044464)	--	--	Fungal hydrophobin	Fruiting body protein SC3 OS=Schizophyllum commune OX=5334 GN=SC3 PE=1 SV=2	Function unknown	hypothetical protein GSI_10691 [Ganoderma sinense ZZ0214-1]
GL15944	34.0709	126.429	14.0531	61.6039	0.01096	1.31839	normal	2.3373e-12	1.80357	up	--	--	--	--	--	Fungal hydrophobin	--	--	hypothetical protein HYPSUDRAFT_31724 [Hypholoma sublateritium FD-334 SS-4]
GL15950	1.51697	4.54961	1.13062	16.2396	0.000143012	1.34815	up	2.24796e-29	3.35417	up	--	--	--	--	--	--	--	--	hypothetical protein GSI_10730 [Ganoderma sinense ZZ0214-1]
GL15986	37.7603	26.4673	36.5837	17.9134	0.000118975	-0.536258	normal	3.65669e-21	-1.26903	down	Secondary metabolites biosynthesis, transport and catabolism;; Defense mechanisms	Molecular Function: monooxygenase activity (GO:0004497);; Molecular Function: iron ion binding (GO:0005506);; Molecular Function: oxidoreductase activity, acting on paired donors, with incorporation or reduction of molecular oxygen (GO:0016705);; Molecular Function: heme binding (GO:0020037);; Biological Process: oxidation-reduction process (GO:0055114);;	biological process: metabolic process (GO:0008152);; biological process: single-organism process (GO:0044699);; molecular function: catalytic activity (GO:0003824);; molecular function: binding (GO:0005488)	--	Secondary metabolites biosynthesis, transport and catabolism;; Lipid transport and metabolism	Cytochrome P450	Cytochrome P450 monooxygenase FUM15 OS=Gibberella moniliformis (strain M3125 / FGSC 7600) OX=334819 GN=FUM15 PE=3 SV=1	Secondary metabolites biosynthesis, transport and catabolism	cytochrome P450 [Ganoderma sinense ZZ0214-1]
GL15989	9.94506	3.57352	2.70681	3.01982	3.47923e-08	-1.41004	down	0.746429	-0.084027	normal	--	Cellular Component: membrane (GO:0016020);;	cellular component: membrane (GO:0016020)	--	--	--	--	Function unknown	hypothetical protein GSI_14576 [Ganoderma sinense ZZ0214-1]
GL15991	4.23333	7.46235	1.55133	5.28856	0.000167532	0.757506	normal	1.73605e-13	1.48111	up	General function prediction only	--	--	--	--	WD domain, G-beta repeat;; Anaphase-promoting complex subunit 4 WD40 domain;; WD40 region of Ge1, enhancer of mRNA-decapping protein	Vegetative incompatibility protein HET-E-1 OS=Podospora anserina OX=5145 GN=HET-E1 PE=4 SV=1	Function unknown	transporter [Ganoderma sinense ZZ0214-1]
GL15998	12.2533	87.6477	8.93723	288.722	4.16933e-32	2.65654	up	7.97624e-135	4.65624	up	--	Cellular Component: integral component of membrane (GO:0016021);;	cellular component: membrane (GO:0016020);; cellular component: membrane part (GO:0044425)	--	--	--	--	Function unknown	hypothetical protein GSI_14644 [Ganoderma sinense ZZ0214-1]
GL16007	111.02	44.5025	76.0648	56.5606	1.82095e-07	-1.26593	down	0.00783112	-0.631146	normal	Signal transduction mechanisms	Molecular Function: protein serine/threonine kinase activity (GO:0004674);; Molecular Function: ATP binding (GO:0005524);; Biological Process: protein phosphorylation (GO:0006468);;	biological process: metabolic process (GO:0008152);; biological process: cellular process (GO:0009987);; molecular function: catalytic activity (GO:0003824);; molecular function: binding (GO:0005488)	--	Signal transduction mechanisms	Protein kinase domain;; Protein tyrosine kinase	Negative regulator of sexual conjugation and meiosis OS=Schizosaccharomyces pombe (strain 972 / ATCC 24843) OX=284812 GN=ran1 PE=1 SV=2	Signal transduction mechanisms	transporter [Ganoderma sinense ZZ0214-1]
GL16012	15.8455	6.31299	2.08004	3.13711	1.88806e-07	-1.27728	down	0.313052	0.326085	normal	--	--	--	--	--	--	--	--	hypothetical protein DICSQDRAFT_171914 [Dichomitus squalens LYAD-421 SS1]
GL16013	124.314	50.3466	31.6723	24.4552	1.49469e-10	-1.28989	down	0.000458853	-0.616817	normal	Coenzyme transport and metabolism;; General function prediction only	Molecular Function: cis-stilbene-oxide hydrolase activity (GO:0033961);;	molecular function: catalytic activity (GO:0003824)	--	General function prediction only	Epoxide hydrolase N terminus;; alpha/beta hydrolase fold	Putative epoxide hydrolase OS=Dothistroma septosporum (strain NZE10 / CBS 128990) OX=675120 GN=epoA PE=3 SV=1	Function unknown	hypothetical protein GSI_14703 [Ganoderma sinense ZZ0214-1]
GL16016	201.017	122.495	257.924	117.903	6.82091e-09	-0.736698	normal	1.77147e-31	-1.35983	down	Lipid transport and metabolism;; General function prediction only	Molecular Function: hydrolase activity (GO:0016787);;	molecular function: catalytic activity (GO:0003824)	--	--	--	--	Function unknown	hypothetical protein GSI_14708 [Ganoderma sinense ZZ0214-1]
GL16017	15.6891	13.9269	16.8171	40.1972	0.409755	-0.198524	normal	2.24578e-18	1.00001	up	--	--	--	--	--	--	--	--	hypothetical protein GSI_14710 [Ganoderma sinense ZZ0214-1]
GL16018	7.80204	17.3794	5.1017	105.973	2.02313e-06	1.07205	up	1.16665e-122	4.03001	up	--	--	--	--	--	--	--	--	hypothetical protein GSI_14711 [Ganoderma sinense ZZ0214-1]
GL16022	41.8411	19.2138	11.8666	15.1896	5.44059e-05	-1.07144	down	0.539602	0.106981	normal	--	--	--	--	--	--	--	--	transcription factor [Ganoderma sinense ZZ0214-1]
GL16023	52.7879	16.6072	5.80721	9.64945	4.20567e-08	-1.56053	down	0.0470417	0.459192	normal	--	--	--	--	--	Zinc finger, C2H2 type	C2H2 finger domain transcription factor crzA OS=Neosartorya fumigata (strain ATCC MYA-4609 / Af293 / CBS 101355 / FGSC A1100) OX=330879 GN=crzA PE=1 SV=1	Function unknown	transcription factor [Ganoderma sinense ZZ0214-1]
GL16027	22.6261	33.4796	16.717	133.792	0.000184302	0.522445	normal	1.12876e-63	2.70078	up	--	Molecular Function: ion channel activity (GO:0005216);; Cellular Component: integral component of membrane (GO:0016021);; Biological Process: ion transmembrane transport (GO:0034220);;	biological process: localization (GO:0051179);; molecular function: transporter activity (GO:0005215);; cellular component: membrane (GO:0016020);; cellular component: membrane part (GO:0044425)	--	--	Bacteriorhodopsin-like protein	Protein FDD123 OS=Trametes versicolor OX=5325 GN=FDD123 PE=2 SV=1	Function unknown	transporter [Ganoderma sinense ZZ0214-1]
GL16043	15.1401	2.48345	7.12302	2.07904	8.97997e-18	-2.41353	down	1.6291e-06	-1.83744	down	Posttranslational modification, protein turnover, chaperones	--	--	--	--	Domain of unknown function (DUF1768)	--	Function unknown	hypothetical protein GSI_12125 [Ganoderma sinense ZZ0214-1]
GL16044	74.2511	39.0225	43.2969	22.9306	1.48033e-07	-0.936627	normal	1.19295e-12	-1.15573	down	Signal transduction mechanisms	Cellular Component: integral component of membrane (GO:0016021);; Molecular Function: oxidoreductase activity (GO:0016491);; Biological Process: oxidation-reduction process (GO:0055114);;	cellular component: membrane (GO:0016020);; cellular component: membrane part (GO:0044425);; molecular function: catalytic activity (GO:0003824);; biological process: metabolic process (GO:0008152);; biological process: single-organism process (GO:0044699)	--	Inorganic ion transport and metabolism;; Secondary metabolites biosynthesis, transport and catabolism	Ferric reductase like transmembrane component;; Ferric reductase NAD binding domain;; FAD-binding domain	Ferric reductase transmembrane component 3 OS=Saccharomyces cerevisiae (strain ATCC 204508 / S288c) OX=559292 GN=FRE3 PE=1 SV=1	Intracellular trafficking, secretion, and vesicular transport	transporter [Ganoderma sinense ZZ0214-1]
GL16050	0.892636	0.525826	3.21366	1.4479	--	--	--	0.00123243	-1.24343	down	Coenzyme transport and metabolism	--	--	--	--	Methyltransferase domain;; Methyltransferase domain;; ubiE/COQ5 methyltransferase family;; Methyltransferase domain;; Methyltransferase domain;; Methyltransferase domain	Methyltransferase tpcH OS=Neosartorya fumigata (strain ATCC MYA-4609 / Af293 / CBS 101355 / FGSC A1100) OX=330879 GN=tpcH PE=2 SV=2	Function unknown	hypothetical protein GSI_12139 [Ganoderma sinense ZZ0214-1]
GL16052	3.55646	6.36529	1.80154	14.8747	0.0131872	0.74877	normal	2.54939e-30	2.68116	up	--	--	--	--	--	--	--	--	hypothetical protein GSI_12188 [Ganoderma sinense ZZ0214-1]
GL16061	4.88481	5.67886	5.07079	16.7193	0.579272	0.174211	normal	5.87369e-14	1.437	up	--	--	--	--	--	BTB/POZ domain	--	Function unknown	hypothetical protein GSI_12262 [Ganoderma sinense ZZ0214-1]
GL16062	2.91384	4.89991	3.25682	12.6733	0.0850523	0.6332	normal	9.33047e-09	1.615	up	--	--	--	--	--	--	--	--	hypothetical protein GSI_12248 [Ganoderma sinense ZZ0214-1]
GL16066	12.2406	0.912663	0.0331843	0.323392	1.17956e-15	-3.05738	down	--	--	--	--	--	--	--	--	--	--	Function unknown	hypothetical protein GSI_12311 [Ganoderma sinense ZZ0214-1]
GL16069	7.34953	34.0905	5.77994	13.5124	1.4442e-30	2.10572	up	1.928e-05	0.947284	normal	Secondary metabolites biosynthesis, transport and catabolism;; Defense mechanisms	Molecular Function: monooxygenase activity (GO:0004497);; Molecular Function: iron ion binding (GO:0005506);; Cellular Component: integral component of membrane (GO:0016021);; Molecular Function: oxidoreductase activity, acting on paired donors, with incorporation or reduction of molecular oxygen (GO:0016705);; Molecular Function: heme binding (GO:0020037);; Biological Process: oxidation-reductio…	biological process: metabolic process (GO:0008152);; biological process: single-organism process (GO:0044699);; molecular function: catalytic activity (GO:0003824);; molecular function: binding (GO:0005488);; cellular component: membrane (GO:0016020);; cellular component: membrane part (GO:0044425)	--	Secondary metabolites biosynthesis, transport and catabolism	Cytochrome P450	Cytochrome P450 monooxygenase psiH OS=Psilocybe cubensis OX=181762 GN=psiH PE=1 SV=1	Secondary metabolites biosynthesis, transport and catabolism	cytochrome P450 [Ganoderma sinense ZZ0214-1]
GL16072	9.18034	9.82413	2.43945	8.32989	0.843472	0.0603414	normal	4.90618e-14	1.47311	up	--	--	--	--	--	BTB/POZ domain	--	Function unknown	hypothetical protein GSI_12297 [Ganoderma sinense ZZ0214-1]
GL16073	1.66849	2.10529	1.06313	3.13956	0.592097	0.262561	normal	0.000189123	1.21325	up	--	--	--	--	--	--	--	--	hypothetical protein GSI_12061 [Ganoderma sinense ZZ0214-1]
GL16082	5.44133	9.46257	3.85802	15.5115	0.0276548	0.709727	normal	4.51684e-13	1.69432	up	--	--	--	--	--	--	--	--	hypothetical protein GSI_12319 [Ganoderma sinense ZZ0214-1]
GL16084	1.80248	1.55479	0.955363	4.30161	0.638022	-0.229827	normal	1.44768e-06	1.74373	up	--	--	--	--	--	--	--	Function unknown	hypothetical protein GSI_12248 [Ganoderma sinense ZZ0214-1]
GL16085	21.2819	7.11974	6.66764	6.29353	1.52425e-18	-1.56049	down	0.207298	-0.313681	normal	--	--	--	--	--	--	--	Function unknown	hypothetical protein GSI_12077 [Ganoderma sinense ZZ0214-1]
GL16086	14.831	2.79621	1.1799	1.29497	0.000231067	-1.7738	down	0.823329	-0.0931035	normal	--	--	--	--	--	Heterokaryon incompatibility protein (HET)	Vegetative incompatibility protein HET-E-1 OS=Podospora anserina OX=5145 GN=HET-E1 PE=4 SV=1	Function unknown	hypothetical protein GSI_12055 [Ganoderma sinense ZZ0214-1]
GL16096	7.52007	3.5118	0.250083	0.123337	0.000190509	-1.04572	down	--	--	--	--	--	--	--	--	Heterokaryon incompatibility protein (HET)	Vegetative incompatibility protein HET-E-1 OS=Podospora anserina OX=5145 GN=HET-E1 PE=4 SV=1	--	hypothetical protein GSI_12326 [Ganoderma sinense ZZ0214-1]
GL16111	34.7405	85.9843	33.4652	57.9473	5.99698e-13	1.23624	up	0.000465695	0.533693	normal	--	--	--	--	--	--	--	--	hypothetical protein DICSQDRAFT_171213 [Dichomitus squalens LYAD-421 SS1]
GL16112	19.6032	38.5642	11.0705	50.6234	6.99287e-11	0.925201	normal	1.49445e-24	1.88995	up	--	--	--	--	--	--	--	--	hypothetical protein GSI_12013 [Ganoderma sinense ZZ0214-1]
GL16113	0.268546	0.622411	4.28737	18.0025	--	--	--	2.12833e-21	1.77236	up	--	--	--	--	--	--	--	--	hypothetical protein GSI_12036 [Ganoderma sinense ZZ0214-1]
GL16115	27.2127	37.7798	24.9714	81.6603	0.00926634	0.431044	normal	1.25943e-30	1.44239	up	--	--	--	--	--	--	--	Function unknown	hypothetical protein GSI_11941 [Ganoderma sinense ZZ0214-1]
GL16116	7.42628	25.2666	2.58079	29.9897	1.33551e-24	1.6858	up	1.37577e-55	3.19091	up	--	Cellular Component: integral component of membrane (GO:0016021);;	cellular component: membrane (GO:0016020);; cellular component: membrane part (GO:0044425)	--	--	--	--	--	hypothetical protein GSI_11942 [Ganoderma sinense ZZ0214-1]
GL16123	10.4864	2.35146	36.2391	14.2867	6.74302e-05	-1.7282	down	4.98119e-11	-1.53986	down	--	--	--	--	--	--	--	--	hypothetical protein GSI_11947 [Ganoderma sinense ZZ0214-1]
GL16134	5.72329	2.78136	1.6771	3.62503	5.07969e-06	-1.01857	down	0.0221988	0.803155	normal	--	--	--	--	--	--	--	Function unknown	hypothetical protein GSI_14337 [Ganoderma sinense ZZ0214-1]
GL16135	13.7382	6.73443	11.6739	8.54532	4.58054e-07	-1.01731	down	0.00146415	-0.679964	normal	--	--	--	--	--	--	--	Function unknown	hypothetical protein DICSQDRAFT_156847 [Dichomitus squalens LYAD-421 SS1]
GL16137	6.24299	6.20403	3.14736	9.08501	0.926866	-0.0336792	normal	2.58994e-08	1.23221	up	--	--	--	--	--	--	--	--	hypothetical protein GSI_14359 [Ganoderma sinense ZZ0214-1]
GL16138	9.30783	21.1053	6.72038	33.4405	3.35569e-11	1.11195	up	3.80315e-29	2.02097	up	--	--	--	--	--	--	--	--	hypothetical protein GSI_14360 [Ganoderma sinense ZZ0214-1]
GL16142	24.8184	79.2126	20.0168	86.0385	4.094e-09	1.53687	up	0.00176825	1.55674	up	--	--	--	--	--	--	--	Function unknown	hypothetical protein GSI_14373 [Ganoderma sinense ZZ0214-1]
GL16151	2.83339	2.6806	4.92718	12.1063	0.898683	-0.0855098	normal	3.25223e-06	1.0125	up	--	--	--	--	--	Fungal Zn(2)-Cys(6) binuclear cluster domain	Transcription activator of gluconeogenesis ERT1 OS=Scheffersomyces stipitis (strain ATCC 58785 / CBS 6054 / NBRC 10063 / NRRL Y-11545) OX=322104 GN=ERT1 PE=3 SV=2	Transcription	hypothetical protein GSI_14517 [Ganoderma sinense ZZ0214-1]
GL16152	0.950042	1.00567	0.844771	3.18445	0.960776	0.0321176	normal	5.71756e-07	1.55661	up	--	--	--	--	--	--	--	--	hypothetical protein GSI_09851 [Ganoderma sinense ZZ0214-1]
GL16162	569.091	262.768	3.1773	12.6867	4.68245e-06	-1.08831	down	0.000286221	1.51368	up	--	--	--	--	--	--	--	--	hypothetical protein GSI_14437 [Ganoderma sinense ZZ0214-1]
GL16165	70.1897	101.71	79.2307	614.365	0.0797126	0.477237	normal	7.11217e-114	2.68001	up	--	--	--	--	--	--	--	--	hypothetical protein GSI_14477 [Ganoderma sinense ZZ0214-1]
GL16166	24.7371	19.3049	21.466	9.41976	0.201941	-0.371892	normal	8.22768e-09	-1.39463	down	--	--	--	--	--	--	--	--	hypothetical protein GSI_14478 [Ganoderma sinense ZZ0214-1]
GL16170	47.7265	85.8295	30.7912	102.093	2.41052e-09	0.800213	normal	1.41352e-44	1.467	up	--	Cellular Component: membrane (GO:0016020);;	cellular component: membrane (GO:0016020)	--	--	--	--	--	hypothetical protein DICSQDRAFT_181976 [Dichomitus squalens LYAD-421 SS1]
GL16175	46.8687	64.0145	109.093	49.271	0.186863	0.388027	normal	3.20951e-12	-1.37027	down	--	--	--	--	--	--	--	Function unknown	hypothetical protein GSI_14592 [Ganoderma sinense ZZ0214-1]
GL16203	159.948	37.0104	52.2681	92.8868	3.54723e-23	-2.04753	down	0.000321455	0.565484	normal	--	--	--	--	--	--	--	--	hypothetical protein DICSQDRAFT_174227 [Dichomitus squalens LYAD-421 SS1]
GL16212	5.44569	6.73813	3.00155	11.2943	0.314031	0.265126	normal	4.07104e-17	1.61606	up	--	--	--	--	--	--	--	Function unknown	hypothetical protein GSI_04414 [Ganoderma sinense ZZ0214-1]
GL16221	66.8009	23.5653	10.8523	20.6348	1.88035e-17	-1.48413	down	6.00336e-06	0.667437	normal	--	--	--	--	--	--	--	Function unknown	hypothetical protein GSI_04376 [Ganoderma sinense ZZ0214-1]
GL16222	1.46936	2.48042	1.01216	6.94429	0.0224338	0.672068	normal	1.18907e-19	2.3892	up	--	Molecular Function: hydrolase activity (GO:0016787);;	molecular function: catalytic activity (GO:0003824)	--	--	Glycosyl hydrolase family 71	Glucan endo-1,3-alpha-glucosidase agn1 OS=Schizosaccharomyces pombe (strain 972 / ATCC 24843) OX=284812 GN=agn1 PE=1 SV=2	Carbohydrate transport and metabolism	hypothetical protein GSI_04413 [Ganoderma sinense ZZ0214-1]
GL16239	2.72861	1.13149	1.14394	1.21926	0.00261152	-1.11379	down	--	--	--	--	--	--	--	--	--	--	Function unknown	hypothetical protein GSI_01334 [Ganoderma sinense ZZ0214-1]
GL16241	4.78223	2.12018	1.89673	1.51728	0.000160732	-1.10323	down	0.127766	-0.516659	normal	--	--	--	--	--	--	--	--	hypothetical protein GSI_05103 [Ganoderma sinense ZZ0214-1]
GL16244	9.647	4.38699	4.5145	3.26791	9.58246e-05	-1.07944	down	0.0413342	-0.669581	normal	--	--	--	--	--	--	--	--	hypothetical protein GSI_11292 [Ganoderma sinense ZZ0214-1]
GL16255	1.02299	2.06234	0.48812	16.8981	0.0146893	0.864465	normal	4.17131e-80	4.62896	up	--	--	--	--	--	OTT_1508-like deaminase	--	--	hypothetical protein GSI_08342 [Ganoderma sinense ZZ0214-1]
GL16257	4.87409	4.41652	6.12911	17.8323	0.5482	-0.163453	normal	9.69519e-14	1.27396	up	--	--	--	--	--	--	--	--	hypothetical protein GSI_07834 [Ganoderma sinense ZZ0214-1]
GL16268	17.5882	136.295	106.429	111.183	8.91469e-53	2.81037	up	0.332062	-0.188015	normal	--	--	--	--	--	CFEM domain	--	--	hypothetical protein GSI_11166 [Ganoderma sinense ZZ0214-1]
GL16273	275.496	86.7617	55.0951	29.741	3.93541e-08	-1.56686	down	5.8031e-06	-1.08964	down	--	--	--	--	--	--	--	--	--
GL16283	3.36273	52.3353	4.14765	82.9924	2.10054e-102	3.77624	up	4.00654e-162	4.00274	up	--	--	--	--	--	--	--	--	hypothetical protein GSI_07281 [Ganoderma sinense ZZ0214-1]
GL16292	0.920029	1.93061	0.935145	9.69245	0.0526621	0.846428	normal	8.24412e-17	2.81752	up	--	Cellular Component: endomembrane system (GO:0012505);; Biological Process: positive regulation of cellular biosynthetic process (GO:0031328);; Cellular Component: intracellular membrane-bounded organelle (GO:0043231);; Cellular Component: membrane part (GO:0044425);; Cellular Component: cytoplasmic part (GO:0044444);; Biological Process: single-organism process (GO:0044699);; Biological Process: …	cellular component: cell (GO:0005623);; cellular component: cell part (GO:0044464);; biological process: biological regulation (GO:0065007);; cellular component: organelle (GO:0043226);; cellular component: membrane part (GO:0044425);; biological process: single-organism process (GO:0044699);; biological process: metabolic process (GO:0008152)	--	--	--	--	Function unknown	hypothetical protein GSI_07278 [Ganoderma sinense ZZ0214-1]
GL16293	1.6039	3.27829	3.45849	9.91356	0.0591071	0.824353	normal	5.36061e-05	1.19698	up	--	--	--	--	--	--	--	--	hypothetical protein GSI_07279 [Ganoderma sinense ZZ0214-1]
GL16300	2.49567	3.5666	1.60512	11.7351	0.271224	0.432973	normal	1.14122e-29	2.51804	up	--	--	--	--	Posttranslational modification, protein turnover, chaperones	MYND finger	--	Posttranslational modification, protein turnover, chaperones	hypothetical protein GSI_07347 [Ganoderma sinense ZZ0214-1]
GL16304	15.8429	44.6883	11.236	44.5178	1.54587e-21	1.42841	up	1.42487e-21	1.70046	up	--	--	--	--	--	--	--	--	hypothetical protein GSI_07338 [Ganoderma sinense ZZ0214-1]
GL16316	5.70451	8.69819	4.86149	39.3498	0.00403085	0.556296	normal	5.2106e-73	2.72218	up	--	--	--	--	--	--	--	--	hypothetical protein GSI_07360 [Ganoderma sinense ZZ0214-1]
GL16321	656.193	415.751	1747.13	893.699	3.18531e-07	-0.679665	normal	2.71087e-28	-1.20046	down	--	--	--	--	--	--	--	--	hypothetical protein GSI_07371 [Ganoderma sinense ZZ0214-1]
GL16324	16.2235	15.0417	9.4606	32.9418	0.660799	-0.13616	normal	4.02708e-20	1.51404	up	General function prediction only	--	--	--	--	NmrA-like family	--	Posttranslational modification, protein turnover, chaperones	hypothetical protein GSI_07384 [Ganoderma sinense ZZ0214-1]
GL16339	1.28236	3.13184	1.72374	4.65657	4.15579e-06	1.16847	up	8.04451e-08	1.14828	up	--	--	--	--	--	F-box-like;; F-box domain	--	--	hypothetical protein GSI_04454 [Ganoderma sinense ZZ0214-1]
GL16343	8.2544	13.9694	10.1457	46.6631	0.00520718	0.688346	normal	2.14219e-26	1.90106	up	--	--	--	--	--	--	--	--	--
GL16362	6.70734	16.0626	3.96515	10.5894	0.000110755	1.11218	up	0.00718792	1.04191	up	--	--	--	--	--	--	--	--	hypothetical protein GSI_04643 [Ganoderma sinense ZZ0214-1]
GL16364	21.5399	6.58364	11.7024	9.66955	1.13743e-06	-1.56588	down	0.0709946	-0.496378	normal	--	--	--	--	--	Cerato-platanin	Protein SnodProt1 OS=Phaeosphaeria nodorum (strain SN15 / ATCC MYA-4574 / FGSC 10173) OX=321614 GN=SNOG_13722 PE=2 SV=1	Function unknown	hypothetical protein GSI_04653 [Ganoderma sinense ZZ0214-1]
GL16366	10.0734	4.78431	1.07597	1.06251	0.000220215	-1.0274	down	0.552249	-0.236102	normal	Posttranslational modification, protein turnover, chaperones	Molecular Function: serine-type peptidase activity (GO:0008236);;	biological process: metabolic process (GO:0008152);; molecular function: catalytic activity (GO:0003824)	--	--	Pro-kumamolisin, activation domain	Tripeptidyl-peptidase sed3 OS=Neosartorya fumigata (strain ATCC MYA-4609 / Af293 / CBS 101355 / FGSC A1100) OX=330879 GN=sed3 PE=1 SV=1	Posttranslational modification, protein turnover, chaperones	family S53 protease [Dichomitus squalens LYAD-421 SS1]
GL16371	8.27087	3.01126	8.45421	3.60758	0.000419499	-1.28902	down	3.41897e-05	-1.35618	down	--	Molecular Function: structural constituent of cell wall (GO:0005199);; Cellular Component: fungal-type cell wall (GO:0009277);;	molecular function: structural molecule activity (GO:0005198);; cellular component: cell (GO:0005623);; cellular component: cell part (GO:0044464)	--	--	Fungal hydrophobin	Fruiting body protein SC3 OS=Schizophyllum commune OX=5334 GN=SC3 PE=1 SV=2	--	hydrophobin 1 [Trametes coccinea BRFM310]
GL16373	10.0231	44.1988	3.11244	16.3329	1.71486e-30	2.0316	up	1.80533e-13	2.01578	up	--	--	--	--	--	--	--	Function unknown	hypothetical protein GSI_09915 [Ganoderma sinense ZZ0214-1]
GL16380	0.587252	0.469775	0.0986117	0.854486	0.654397	-0.268481	normal	1.88512e-05	2.24447	up	--	--	--	--	--	--	--	Function unknown	hypothetical protein GSI_09915 [Ganoderma sinense ZZ0214-1]
GL16387	1.07244	1.58506	2.57219	7.41633	0.280183	0.453784	normal	3.157e-07	1.22597	up	--	Cellular Component: membrane (GO:0016020);;	cellular component: membrane (GO:0016020)	--	--	--	--	--	hypothetical protein GSI_07538 [Ganoderma sinense ZZ0214-1]
GL16401	2.91037	4.28003	1.45039	11.7223	0.0284275	0.50213	normal	7.66035e-50	2.6913	up	Cell cycle control, cell division, chromosome partitioning;; Inorganic ion transport and metabolism;; Cell wall/membrane/envelope biogenesis	Molecular Function: copper ion binding (GO:0005507);; Molecular Function: oxidoreductase activity (GO:0016491);; Biological Process: oxidation-reduction process (GO:0055114);;	molecular function: binding (GO:0005488);; molecular function: catalytic activity (GO:0003824);; biological process: metabolic process (GO:0008152);; biological process: single-organism process (GO:0044699)	--	Secondary metabolites biosynthesis, transport and catabolism	Multicopper oxidase;; Multicopper oxidase;; Multicopper oxidase	Laccase OS=Phlebia radiata OX=5308 GN=LAC PE=1 SV=2	Secondary metabolites biosynthesis, transport and catabolism	laccase, partial [Ganoderma lucidum]
GL16414	4.05276	8.66856	0.727152	6.65718	6.68144e-05	1.00116	up	6.18661e-22	2.74766	up	--	--	--	--	--	--	--	--	hypothetical protein DICSQDRAFT_130184 [Dichomitus squalens LYAD-421 SS1]
GL16426	6.83658	2.7781	2.36004	3.49295	0.000302463	-1.19381	down	0.591057	0.276893	normal	--	--	--	--	--	--	--	--	hypothetical protein GSI_12532 [Ganoderma sinense ZZ0214-1]
GL16436	39.5384	14.3149	61.2342	20.5647	4.92164e-22	-1.46594	down	3.12408e-40	-1.80057	down	Nucleotide transport and metabolism	Molecular Function: purine nucleobase transmembrane transporter activity (GO:0005345);; Cellular Component: integral component of membrane (GO:0016021);; Biological Process: purine nucleobase transmembrane transport (GO:1904823);;	biological process: single-organism process (GO:0044699);; biological process: localization (GO:0051179);; molecular function: transporter activity (GO:0005215);; cellular component: membrane (GO:0016020);; cellular component: membrane part (GO:0044425)	--	--	Permease family	Putative xanthine/uracil permease C887.17 OS=Schizosaccharomyces pombe (strain 972 / ATCC 24843) OX=284812 GN=SPBC887.17 PE=3 SV=1	Function unknown	MFS general substrate transporter [Ganoderma sinense ZZ0214-1]
GL16438	117.725	127.721	202.12	115.836	0.666206	0.0807667	normal	3.83708e-09	-1.03899	down	--	--	--	--	--	--	--	Function unknown	hypothetical protein GSI_05306 [Ganoderma sinense ZZ0214-1]
GL16454	15.7023	57.1243	15.8195	48.511	2.33054e-26	1.77948	up	1.61292e-27	1.35352	up	--	Cellular Component: integral component of membrane (GO:0016021);;	cellular component: membrane (GO:0016020);; cellular component: membrane part (GO:0044425)	--	--	--	--	Function unknown	hypothetical protein GSI_05244 [Ganoderma sinense ZZ0214-1]
GL16455	31.3473	95.7534	37.4065	98.5426	4.52808e-29	1.54614	up	2.68239e-15	1.13279	up	--	Cellular Component: integral component of membrane (GO:0016021);;	cellular component: membrane (GO:0016020);; cellular component: membrane part (GO:0044425)	--	--	--	--	--	hypothetical protein GSI_05244 [Ganoderma sinense ZZ0214-1]
GL16458	4.01151	29.8142	5.8956	11.9113	2.91251e-43	2.72567	up	0.0108931	0.722245	normal	--	--	--	--	--	--	--	Function unknown	hypothetical protein GSI_05215 [Ganoderma sinense ZZ0214-1]
GL16463	5.23655	1.27757	2.55221	3.32973	4.39982e-05	-1.66655	down	--	--	--	--	--	--	--	--	--	--	--	hypothetical protein GSI_11654 [Ganoderma sinense ZZ0214-1]
GL16467	0.493979	1.0926	1.68798	9.35145	--	--	--	1.38766e-15	2.09761	up	--	--	--	--	--	--	--	--	hypothetical protein GSI_05158 [Ganoderma sinense ZZ0214-1]
GL16482	6.15058	2.52391	3.46757	3.95428	8.26173e-07	-1.23579	down	0.847692	-0.0575356	normal	--	--	--	--	--	--	--	Function unknown	hypothetical protein GSI_05122 [Ganoderma sinense ZZ0214-1]
GL16497	1.60558	0.552986	0.21377	0.485186	0.0012239	-1.29565	down	--	--	--	--	--	--	--	--	F-box-like;; F-box domain	--	--	hypothetical protein GSI_11488 [Ganoderma sinense ZZ0214-1]
GL16498	2.35715	2.38278	1.79915	5.57769	0.975391	-0.0181692	normal	0.00129033	1.23654	up	--	Molecular Function: binding (GO:0005488);; Molecular Function: oxidoreductase activity (GO:0016491);;	molecular function: binding (GO:0005488);; molecular function: catalytic activity (GO:0003824)	--	--	Cytochrome P450	Multifunctional cytochrome P450 monooxygenase af510 OS=Neosartorya fumigata (strain ATCC MYA-4609 / Af293 / CBS 101355 / FGSC A1100) OX=330879 GN=af510 PE=1 SV=1	Secondary metabolites biosynthesis, transport and catabolism	cytochrome P450 [Ganoderma sinense ZZ0214-1]
GL16499	1.41558	3.10662	1.86507	22.2783	3.07469e-05	1.03602	up	8.32453e-50	3.21788	up	--	--	--	--	--	--	--	--	hypothetical protein GSI_11444 [Ganoderma sinense ZZ0214-1]
GL16500	17.9415	208.462	11.0466	175.805	1.28903e-38	3.26848	up	7.39007e-147	3.6948	up	--	--	--	--	--	--	--	Function unknown	hypothetical protein GSI_11619 [Ganoderma sinense ZZ0214-1]
GL16505	3.04817	3.28509	4.95828	17.6196	0.880696	0.064701	normal	6.63198e-15	1.53512	up	--	--	--	--	--	--	--	Function unknown	hypothetical protein GSI_11619 [Ganoderma sinense ZZ0214-1]
GL16520	7.39822	9.28016	4.53124	12.2599	0.289604	0.284636	normal	7.2584e-08	1.14704	up	Cell wall/membrane/envelope biogenesis	--	--	--	Defense mechanisms	NAD dependent epimerase/dehydratase family;; 3-beta hydroxysteroid dehydrogenase/isomerase family;; GDP-mannose 4,6 dehydratase;; NAD(P)H-binding;; Male sterility protein;; Polysaccharide biosynthesis protein	Putative NADPH-dependent methylglyoxal reductase GRP2 OS=Candida albicans (strain SC5314 / ATCC MYA-2876) OX=237561 GN=GRP2 PE=1 SV=2	Cell wall/membrane/envelope biogenesis	hypothetical protein GSI_11409 [Ganoderma sinense ZZ0214-1]
GL16551	3.34252	4.64494	3.05663	7.59952	0.207497	0.410928	normal	1.33165e-05	1.0203	up	--	--	--	--	--	--	--	Function unknown	hypothetical protein GSI_11387 [Ganoderma sinense ZZ0214-1]
GL16564	1.93874	0.847587	1.19303	1.29802	0.00184623	-1.0804	down	0.796504	-0.1263	normal	--	--	--	--	--	--	--	--	hypothetical protein GSI_11224 [Ganoderma sinense ZZ0214-1]
GL16567	0.492511	0.543026	0.237835	2.29166	--	--	--	1.25824e-06	2.37382	up	--	--	--	--	--	--	--	--	hypothetical protein GSI_09851 [Ganoderma sinense ZZ0214-1]
GL16578	3.00571	3.3911	1.00912	20.4159	0.768219	0.134314	normal	2.53042e-52	3.86438	up	--	--	--	--	--	--	--	--	hypothetical protein GSI_02832 [Ganoderma sinense ZZ0214-1]
GL16582	17.5336	28.2081	79.5018	8.77632	0.664572	0.31799	normal	3.01253e-59	-3.33437	down	Posttranslational modification, protein turnover, chaperones	Molecular Function: transferase activity (GO:0016740);;	molecular function: catalytic activity (GO:0003824)	Glutathione metabolism (ko00480)	Posttranslational modification, protein turnover, chaperones	Glutathione S-transferase, N-terminal domain;; Glutathione S-transferase, N-terminal domain;; Glutathione S-transferase, C-terminal domain;; Glutathione S-transferase, N-terminal domain;; Glutathione S-transferase, C-terminal domain	Glutathione S-transferase hmp2 OS=Hypomyces subiculosus OX=193393 GN=hpm2 PE=1 SV=1	Posttranslational modification, protein turnover, chaperones	hypothetical protein GSI_02792 [Ganoderma sinense ZZ0214-1]
GL16584	53.9117	21.8174	8.42011	25.0306	2.12323e-10	-1.2817	down	4.58312e-22	1.31169	up	--	--	--	--	--	--	--	Function unknown	hypothetical protein DICSQDRAFT_182917 [Dichomitus squalens LYAD-421 SS1]
GL16592	6.93261	6.39778	7.36208	25.9863	0.662443	-0.145649	normal	2.62927e-16	1.52382	up	--	--	--	--	--	--	--	--	hypothetical protein GSI_02740 [Ganoderma sinense ZZ0214-1]
GL16608	6.21529	3.34782	3.57837	2.04026	0.000718853	-0.868366	normal	1.4684e-05	-1.01409	down	--	--	--	--	--	--	--	Function unknown	hypothetical protein GSI_02613 [Ganoderma sinense ZZ0214-1]
GL16645	3.4399	3.72818	4.19145	13.7757	0.857805	0.0763159	normal	4.26375e-10	1.41936	up	--	--	--	--	--	--	--	--	hypothetical protein DICSQDRAFT_129788 [Dichomitus squalens LYAD-421 SS1]
GL16647	5.01302	9.31089	9.90237	24.9423	1.66102e-05	0.830781	normal	1.41343e-13	1.07019	up	--	--	--	--	--	--	--	--	hypothetical protein GSI_03064 [Ganoderma sinense ZZ0214-1]
GL16653	13.4956	20.7262	12.7868	31.6589	0.00631245	0.567334	normal	4.23275e-09	1.04119	up	--	--	--	--	--	Alpha/beta hydrolase family	--	Function unknown	hypothetical protein GSI_03181 [Ganoderma sinense ZZ0214-1]
GL16681	34.024	202.264	28.6723	127.413	3.31038e-24	2.39625	up	5.02288e-46	1.87754	up	--	--	--	--	--	--	--	--	hypothetical protein GSI_05629 [Ganoderma sinense ZZ0214-1]
GL16693	9.95989	6.20281	12.3516	6.84212	0.122847	-0.620553	normal	6.89035e-05	-1.04546	down	--	--	--	MAPK signaling pathway - yeast (ko04011)	--	--	--	--	hypothetical protein GSI_09891 [Ganoderma sinense ZZ0214-1]
GL16705	2.37437	3.43575	1.76275	8.51711	0.0777821	0.466286	normal	1.84309e-21	1.95961	up	--	--	--	--	--	Caulimovirus viroplasmin	--	--	hypothetical protein GSI_08191 [Ganoderma sinense ZZ0214-1]
GL16709	16.619	52.7843	22.0964	184.619	1.86864e-31	1.59938	up	1.50948e-78	2.76419	up	--	--	--	--	--	--	--	--	hypothetical protein GSI_01482 [Ganoderma sinense ZZ0214-1]
GL16712	11.8567	2.40558	7.3571	3.99684	1.90432e-07	-1.95869	down	0.00176741	-1.04922	down	--	--	--	--	--	--	--	--	hypothetical protein GSI_01499 [Ganoderma sinense ZZ0214-1]
GL16732	13.1388	1.79759	7.63538	8.52504	3.44598e-19	-2.61652	down	0.775237	-0.0814516	normal	--	--	--	--	--	--	--	--	hypothetical protein GSI_13263 [Ganoderma sinense ZZ0214-1]
GL16738	300.31	282.311	1680.69	279.069	0.602866	-0.120313	normal	5.40106e-41	-2.75914	down	Posttranslational modification, protein turnover, chaperones	--	--	Glutathione metabolism (ko00480)	Posttranslational modification, protein turnover, chaperones	Glutathione S-transferase, N-terminal domain;; Glutathione S-transferase, C-terminal domain;; Glutathione S-transferase, N-terminal domain;; Glutathione S-transferase, N-terminal domain;; Glutathione S-transferase, C-terminal domain;; Glutathione S-transferase, C-terminal domain	Glutathione S-transferase hmp2 OS=Hypomyces subiculosus OX=193393 GN=hpm2 PE=1 SV=1	Posttranslational modification, protein turnover, chaperones	hypothetical protein GSI_13275 [Ganoderma sinense ZZ0214-1]
GL16740	342.201	13.059	808.715	38.7528	1.3517e-97	-4.49556	down	5.28516e-103	-4.47744	down	--	--	--	--	--	--	--	--	hypothetical protein GSI_13266 [Ganoderma sinense ZZ0214-1]
GL16745	12.1443	10.6781	3.82477	15.1672	0.35169	-0.210258	normal	1.33921e-19	1.68895	up	--	--	--	--	--	BTB/POZ domain	--	Function unknown	hypothetical protein GSI_12204 [Ganoderma sinense ZZ0214-1]
GL16746	403.161	10.0712	201.721	13.9906	4.83437e-22	-4.06245	down	1.40037e-05	-2.63611	down	Posttranslational modification, protein turnover, chaperones	Molecular Function: transferase activity (GO:0016740);;	molecular function: catalytic activity (GO:0003824)	Glutathione metabolism (ko00480)	Posttranslational modification, protein turnover, chaperones	Glutathione S-transferase, N-terminal domain;; Glutathione S-transferase, N-terminal domain;; Glutathione S-transferase, C-terminal domain;; Glutathione S-transferase, N-terminal domain;; Glutathione S-transferase, C-terminal domain	Glutathione S-transferase hmp2 OS=Hypomyces subiculosus OX=193393 GN=hpm2 PE=1 SV=1	Posttranslational modification, protein turnover, chaperones	hypothetical protein GSI_13365 [Ganoderma sinense ZZ0214-1]
GL16763	134.173	102.528	4.66411	28.2374	0.06923	-0.401227	normal	3.52932e-30	2.281	up	--	--	--	--	--	FtsJ-like methyltransferase	--	Function unknown	hypothetical protein GSI_08413 [Ganoderma sinense ZZ0214-1]
GL16769	1.19731	2.08762	1.19554	3.42892	0.0606282	0.684459	normal	6.94257e-07	1.21964	up	--	--	--	--	--	--	--	--	hypothetical protein GSI_08437 [Ganoderma sinense ZZ0214-1]
GL16771	11.4853	17.4357	6.92709	66.1891	0.000876796	0.556899	normal	4.40013e-90	2.96146	up	Function unknown	Cellular Component: membrane (GO:0016020);;	cellular component: membrane (GO:0016020)	--	--	Putative Ig domain	--	Function unknown	hypothetical protein GSI_08433 [Ganoderma sinense ZZ0214-1]
GL16772	2.50328	3.34618	1.33249	7.76054	0.350624	0.35023	normal	5.80532e-11	2.10617	up	--	Molecular Function: calcium ion binding (GO:0005509);; Cellular Component: membrane (GO:0016020);;	molecular function: binding (GO:0005488);; cellular component: membrane (GO:0016020)	--	--	--	--	--	hypothetical protein GSI_08433 [Ganoderma sinense ZZ0214-1]
GL16782	4.84607	9.05056	1.99908	9.90934	0.00317582	0.805908	normal	2.86181e-08	1.8699	up	--	--	--	--	--	--	--	--	--
GL16788	1.69644	1.90388	1.04681	9.67556	0.801054	0.120374	normal	6.37549e-24	2.76949	up	--	--	--	--	--	--	--	--	hypothetical protein GSI_15500 [Ganoderma sinense ZZ0214-1]
GL16795	42.5142	11.5279	75.8335	24.9945	7.29888e-08	-1.71648	down	4.16962e-24	-1.81445	down	--	--	--	--	--	--	--	--	hypothetical protein TRAPUB_1012 [Trametes pubescens]
GL16797	15.7982	10.2741	23.4449	7.29797	0.0159037	-0.62585	normal	6.85041e-17	-1.8748	down	--	Molecular Function: transferase activity (GO:0016740);;	molecular function: catalytic activity (GO:0003824)	--	--	--	Aspirochlorine biosynthesis protein N OS=Aspergillus oryzae (strain ATCC 42149 / RIB 40) OX=510516 GN=aclN PE=4 SV=1	Function unknown	hypothetical protein GSI_15514 [Ganoderma sinense ZZ0214-1]
GL16800	9.17512	38.9757	6.8976	43.6007	2.72075e-20	1.96125	up	3.01296e-55	2.37279	up	--	--	--	--	--	--	--	--	hypothetical protein GSI_15583 [Ganoderma sinense ZZ0214-1]
GL16811	12.7823	42.9364	4.76632	10.8022	8.43043e-43	1.68621	up	3.26614e-08	0.908335	normal	--	--	--	--	--	--	--	--	hypothetical protein GSI_15583 [Ganoderma sinense ZZ0214-1]
GL16814	419.869	98.7045	324.283	267.842	0.000402251	-1.62834	down	0.0178035	-0.496482	normal	Posttranslational modification, protein turnover, chaperones	--	--	--	--	Protein of unknown function (DUF3421)	--	Function unknown	hypothetical protein GSI_15431 [Ganoderma sinense ZZ0214-1]
GL16833	1.86846	4.73627	5.47873	16.9594	0.000799646	1.14561	up	3.15202e-15	1.35014	up	--	--	--	--	--	--	--	--	hypothetical protein GSI_10338 [Ganoderma sinense ZZ0214-1]
GL16835	11.4889	10.2422	5.89294	15.4541	0.277352	-0.193281	normal	2.59565e-16	1.12723	up	Function unknown	--	--	--	--	--	--	Function unknown	hypothetical protein GSI_15062 [Ganoderma sinense ZZ0214-1]
GL16839	1.89852	2.96353	4.48498	16.5967	0.266379	0.509609	normal	1.52865e-10	1.5636	up	--	--	--	--	--	--	--	--	hypothetical protein GSI_15078 [Ganoderma sinense ZZ0214-1]
GL16852	6.69037	5.28684	3.83275	12.0494	0.106584	-0.356438	normal	2.70774e-14	1.3758	up	Replication, recombination and repair	Molecular Function: ATP binding (GO:0005524);; Biological Process: mismatch repair (GO:0006298);; Molecular Function: mismatched DNA binding (GO:0030983);;	molecular function: binding (GO:0005488);; biological process: metabolic process (GO:0008152);; biological process: cellular process (GO:0009987);; biological process: response to stimulus (GO:0050896)	--	Replication, recombination and repair	MutS domain III;; MutS domain V	MutS protein homolog 5 OS=Saccharomyces cerevisiae (strain ATCC 204508 / S288c) OX=559292 GN=MSH5 PE=1 SV=1	Replication, recombination and repair	hypothetical protein GSI_15033 [Ganoderma sinense ZZ0214-1]
GL16871	0.374419	0.564473	0.236845	1.99309	--	--	--	8.49663e-08	2.32699	up	--	--	--	--	--	--	--	--	hypothetical protein GSI_02988 [Ganoderma sinense ZZ0214-1]
GL16882	7.11674	17.581	3.09438	12.731	1.89045e-16	1.24156	up	1.62474e-21	1.74392	up	Energy production and conversion	Molecular Function: FMN binding (GO:0010181);; Molecular Function: oxidoreductase activity (GO:0016491);; Biological Process: oxidation-reduction process (GO:0055114);;	molecular function: binding (GO:0005488);; molecular function: catalytic activity (GO:0003824);; biological process: metabolic process (GO:0008152);; biological process: single-organism process (GO:0044699)	--	Energy production and conversion;; General function prediction only	NADH:flavin oxidoreductase / NADH oxidase family;; NADH:flavin oxidoreductase / NADH oxidase family	Probable inactive reductase easA OS=Epichloe festucae var. lolii OX=73839 GN=easA PE=2 SV=1	Energy production and conversion	hypothetical protein GSI_11552 [Ganoderma sinense ZZ0214-1]
GL16889	9.56376	8.96187	6.99431	36.3697	0.656592	-0.12256	normal	1.87419e-28	2.07765	up	--	--	--	--	--	--	--	--	hypothetical protein GSI_15379 [Ganoderma sinense ZZ0214-1]
GL16897	44.3085	2.73891	24.2719	17.2095	0.000117111	-2.07727	down	0.00123811	-0.73041	normal	--	--	--	--	--	--	--	--	--
GL16900	41.1673	13.0003	53.1491	29.9485	8.0499e-15	-1.62265	down	3.2067e-15	-1.06645	down	--	--	--	--	--	Uncharacterized conserved protein (DUF2367)	--	Function unknown	hypothetical protein GSI_15337 [Ganoderma sinense ZZ0214-1]
GL16902	8.91067	12.9652	11.3586	27.4108	0.0005705	0.499636	normal	6.31607e-19	1.01428	up	--	--	--	--	--	--	--	Function unknown	hypothetical protein GSI_15349 [Ganoderma sinense ZZ0214-1]
GL16903	8.3823	3.6982	2.31856	2.70956	0.00637648	-1.03833	down	0.976844	-0.015612	normal	--	--	--	--	--	Acetyltransferase (GNAT) family;; Acetyltransferase (GNAT) domain;; Acetyltransferase (GNAT) domain;; FR47-like protein	--	Function unknown	hypothetical protein GSI_15316 [Ganoderma sinense ZZ0214-1]
GL16905	30.1151	5.7638	27.7669	7.63635	1.65715e-25	-2.29935	down	3.20882e-34	-2.07729	down	Posttranslational modification, protein turnover, chaperones	--	--	--	--	Glutathione S-transferase, N-terminal domain;; Glutathione S-transferase, N-terminal domain;; Glutathione S-transferase, C-terminal domain;; Glutathione S-transferase, C-terminal domain;; Glutathione S-transferase, C-terminal domain	Glutathione S-transferase-like protein ustS OS=Aspergillus flavus (strain ATCC 200026 / FGSC A1120 / NRRL 3357 / JCM 12722 / SRRC 167) OX=332952 GN=ustS PE=1 SV=2	Posttranslational modification, protein turnover, chaperones	hypothetical protein GSI_15317 [Ganoderma sinense ZZ0214-1]
GL16906	5.8595	7.69955	4.47978	14.5508	0.110347	0.350329	normal	4.41922e-18	1.42436	up	--	--	--	--	--	--	--	--	hypothetical protein GSI_15283 [Ganoderma sinense ZZ0214-1]
GL16915	514.487	62.6095	33.4184	38.5613	1.17846e-08	-2.41463	down	0.79077	-0.0498251	normal	--	--	--	--	--	--	--	Function unknown	hypothetical protein GSI_15255 [Ganoderma sinense ZZ0214-1]
GL16918	219.09	204.978	304.215	135.304	0.411115	-0.128225	normal	2.6942e-39	-1.40975	down	--	--	--	--	--	--	--	--	hypothetical protein GSI_15193 [Ganoderma sinense ZZ0214-1]
GL16930	5.53948	6.48019	4.59222	18.6852	0.606574	0.178508	normal	1.91142e-15	1.71836	up	--	--	--	--	--	--	--	--	transcription factor [Ganoderma sinense ZZ0214-1]
GL16954	2.55289	2.10742	0.921961	2.4494	0.466968	-0.284491	normal	0.00148477	1.04931	up	--	--	--	--	--	--	--	--	hypothetical protein GSI_04353 [Ganoderma sinense ZZ0214-1]
GL16956	10.6299	7.80399	32.9979	16.0409	0.032338	-0.458347	normal	2.26314e-20	-1.26428	down	--	--	--	--	Signal transduction mechanisms	RhoGAP domain	--	Posttranslational modification, protein turnover, chaperones	hypothetical protein GSI_11296 [Ganoderma sinense ZZ0214-1]
GL16961	9.75827	3.57096	6.02877	3.69805	1.05473e-05	-1.35264	down	6.41814e-05	-0.915267	normal	--	Molecular Function: transferase activity (GO:0016740);;	molecular function: catalytic activity (GO:0003824)	--	--	--	Aspirochlorine biosynthesis protein N OS=Aspergillus oryzae (strain ATCC 42149 / RIB 40) OX=510516 GN=aclN PE=4 SV=1	Function unknown	hypothetical protein GSI_05099 [Ganoderma sinense ZZ0214-1]
GL16967	3.56221	4.74511	1.58244	4.61525	0.464634	0.330884	normal	0.00905771	1.1294	up	--	--	--	--	--	--	--	--	hypothetical protein GSI_05041 [Ganoderma sinense ZZ0214-1]
GL16969	112.715	47.318	94.6522	66.0132	1.01553e-16	-1.25494	down	7.00706e-16	-0.761827	normal	--	--	--	--	--	--	--	--	hypothetical protein GSI_05007 [Ganoderma sinense ZZ0214-1]
GL16971	690.854	799.246	893.842	493.523	0.39482	0.172658	normal	4.48076e-15	-1.09482	down	--	Molecular Function: transcription factor activity, sequence-specific DNA binding (GO:0003700);; Biological Process: regulation of transcription, DNA-templated (GO:0006355);;	biological process: biological regulation (GO:0065007);; molecular function: nucleic acid binding transcription factor activity (GO:0001071)	--	--	TEA/ATTS domain family	Conidiophore development regulator abaA OS=Penicillium digitatum (strain PHI26 / CECT 20796) OX=1170229 GN=abaA PE=3 SV=1	Function unknown	transcription factor [Ganoderma sinense ZZ0214-1]
GL16979	16.7664	9.78684	10.0417	5.4312	0.00234435	-0.772329	normal	1.72595e-05	-1.09606	down	--	--	--	--	--	--	--	--	hypothetical protein GSI_04973 [Ganoderma sinense ZZ0214-1]
GL16988	100.028	42.3729	0	0.316568	2.00897e-17	-1.24507	down	--	--	--	--	--	--	--	--	--	--	--	hypothetical protein GSI_04921 [Ganoderma sinense ZZ0214-1]
GL16994	96.5036	129.044	48.2648	123.102	0.0679532	0.377416	normal	9.83319e-14	1.08935	up	--	--	--	--	--	--	--	--	hypothetical protein GSI_10812 [Ganoderma sinense ZZ0214-1]
GL16995	7.30285	10.502	3.599	12.0992	0.0407785	0.472089	normal	7.78689e-12	1.45859	up	--	--	--	--	Posttranslational modification, protein turnover, chaperones	IBR domain, a half RING-finger domain	E3 ubiquitin-protein ligase itt1 OS=Schizosaccharomyces pombe (strain 972 / ATCC 24843) OX=284812 GN=itt1 PE=4 SV=1	Function unknown	hypothetical protein GSI_10814 [Ganoderma sinense ZZ0214-1]
GL17002	6.68571	8.25102	4.51787	12.5713	0.292274	0.263911	normal	6.09452e-08	1.20174	up	Secondary metabolites biosynthesis, transport and catabolism;; Defense mechanisms	Molecular Function: oxidoreductase activity (GO:0016491);; Molecular Function: metal ion binding (GO:0046872);;	molecular function: catalytic activity (GO:0003824);; molecular function: binding (GO:0005488)	--	Secondary metabolites biosynthesis, transport and catabolism	Cytochrome P450	Cytochrome P450 monooxygenase FUM15 OS=Gibberella moniliformis (strain M3125 / FGSC 7600) OX=334819 GN=FUM15 PE=3 SV=1	Secondary metabolites biosynthesis, transport and catabolism	cytochrome P450 [Ganoderma sinense ZZ0214-1]
GL17004	2.59579	3.46937	5.14851	12.7721	0.480393	0.341095	normal	1.06158e-05	1.02528	up	--	--	--	--	--	--	--	--	hypothetical protein GSI_10869 [Ganoderma sinense ZZ0214-1]
GL17009	29.4279	7.98403	11.0787	9.80261	6.98029e-22	-1.83872	down	0.154526	-0.391656	normal	Cell cycle control, cell division, chromosome partitioning;; Inorganic ion transport and metabolism;; Cell wall/membrane/envelope biogenesis	Molecular Function: copper ion binding (GO:0005507);; Cellular Component: membrane (GO:0016020);; Molecular Function: oxidoreductase activity (GO:0016491);; Biological Process: oxidation-reduction process (GO:0055114);;	molecular function: binding (GO:0005488);; cellular component: membrane (GO:0016020);; molecular function: catalytic activity (GO:0003824);; biological process: metabolic process (GO:0008152);; biological process: single-organism process (GO:0044699)	--	Secondary metabolites biosynthesis, transport and catabolism	Multicopper oxidase;; Multicopper oxidase;; Multicopper oxidase	Iron multicopper oxidase fer1 OS=Ustilago maydis (strain 521 / FGSC 9021) OX=237631 GN=fer1 PE=2 SV=1	Secondary metabolites biosynthesis, transport and catabolism	laccase, partial [Ganoderma lucidum]
GL17025	33.0106	34.1229	95.1421	34.1204	0.958551	0.0133226	normal	1.35593e-38	-1.71337	down	--	Cellular Component: membrane (GO:0016020);;	cellular component: membrane (GO:0016020)	--	--	--	--	--	hypothetical protein GSI_02000 [Ganoderma sinense ZZ0214-1]
GL17031	20.742	11.2068	4.20287	28.6912	4.22127e-06	-0.888544	normal	7.45881e-57	2.47446	up	--	--	--	--	--	--	--	--	hypothetical protein DICSQDRAFT_164197 [Dichomitus squalens LYAD-421 SS1]
GL17035	4.65074	0	0.085969	2.42078	1.98417e-11	-3.31809	down	--	--	--	--	--	--	--	--	--	--	--	hypothetical protein GSI_02014 [Ganoderma sinense ZZ0214-1]
GL17049	2.10997	4.78271	1.18378	2.35228	1.23481e-05	1.07666	up	0.0543988	0.682117	normal	--	--	--	--	--	--	--	--	hypothetical protein GSI_02059 [Ganoderma sinense ZZ0214-1]
GL17052	18.1621	18.6942	10.8025	26.3643	0.969999	0.0124946	normal	7.47906e-06	1.01851	up	Carbohydrate transport and metabolism	Molecular Function: galactokinase activity (GO:0004335);; Molecular Function: ATP binding (GO:0005524);; Cellular Component: cytoplasm (GO:0005737);; Biological Process: galactose metabolic process (GO:0006012);; Biological Process: carbohydrate phosphorylation (GO:0046835);;	biological process: metabolic process (GO:0008152);; biological process: cellular process (GO:0009987);; molecular function: catalytic activity (GO:0003824);; molecular function: binding (GO:0005488);; cellular component: cell (GO:0005623);; cellular component: cell part (GO:0044464);; biological process: single-organism process (GO:0044699)	Galactose metabolism (ko00052);; Amino sugar and nucleotide sugar metabolism (ko00520)	Carbohydrate transport and metabolism	Galactokinase galactose-binding signature;; GHMP kinases N terminal domain;; GHMP kinases C terminal	Protein GAL3 OS=Saccharomyces cerevisiae (strain ATCC 204508 / S288c) OX=559292 GN=GAL3 PE=1 SV=2	Carbohydrate transport and metabolism	hypothetical protein GSI_02066 [Ganoderma sinense ZZ0214-1]
GL17060	5.48466	19.4197	5.76729	27.9242	9.34537e-06	1.56128	up	3.6304e-13	1.91713	up	Cell wall/membrane/envelope biogenesis	--	--	--	--	NAD(P)H-binding;; NmrA-like family;; Male sterility protein	--	Function unknown	hypothetical protein GSI_02116 [Ganoderma sinense ZZ0214-1]
GL17065	14.3306	2.66444	1.37341	1.25227	2.21905e-06	-1.95661	down	--	--	--	--	--	--	--	--	--	--	--	hypothetical protein GSI_02875 [Ganoderma sinense ZZ0214-1]
GL17074	0.606401	1.17967	0.073446	5.20638	--	--	--	3.66987e-16	4.0562	up	--	--	--	--	--	--	--	--	--
GL17092	3.44931	8.33609	6.42164	4.82394	0.00046019	1.11361	up	0.0253563	-0.634331	normal	--	--	--	--	--	--	--	--	--
GL17111	109.717	100.766	55.5242	17.7924	0.560892	-0.152268	normal	1.45671e-25	-1.85379	down	--	--	--	--	--	--	--	Function unknown	hypothetical protein GSI_08479 [Ganoderma sinense ZZ0214-1]
GL17117	4.28616	4.37776	5.90628	3.26005	0.994267	0.00347576	normal	3.92227e-05	-1.07047	down	--	--	--	--	--	--	--	Function unknown	hypothetical protein GSI_09661 [Ganoderma sinense ZZ0214-1]
GL17123	7.77117	2.9165	2.59221	3.02498	5.40254e-06	-1.32219	down	0.972527	-0.0151383	normal	--	--	--	--	--	Domain of unknown function (DUF4646)	--	--	hypothetical protein GSI_12368 [Ganoderma sinense ZZ0214-1]
GL17149	3.78128	3.93341	1.90424	4.82863	0.949669	0.0317004	normal	0.000496152	1.03356	up	--	--	--	--	--	--	--	--	hypothetical protein GSI_09521 [Ganoderma sinense ZZ0214-1]
GL17155	118.937	44.662	15.5027	17.153	8.60552e-35	-1.42529	down	0.767763	-0.0827502	normal	--	--	--	--	--	BTB/POZ domain	--	--	hypothetical protein GSI_09539 [Ganoderma sinense ZZ0214-1]
GL17158	49.6262	15.3675	10.8647	13.9087	2.23496e-27	-1.67843	down	0.729133	0.11602	normal	--	--	--	--	--	--	--	--	hypothetical protein GSI_09552 [Ganoderma sinense ZZ0214-1]
GL17168	35.9194	30.7662	12.0111	41.673	0.275131	-0.247083	normal	3.3074e-24	1.52439	up	--	--	--	--	--	MIF4G domain	--	--	hypothetical protein GSI_02946 [Ganoderma sinense ZZ0214-1]
GL17171	17.5053	3.1972	0.719812	1.63479	8.12664e-17	-2.27565	down	0.111495	0.795368	normal	--	--	--	--	--	--	--	--	hypothetical protein GSI_02937 [Ganoderma sinense ZZ0214-1]
GL17172	4.28107	1.75387	0.155325	0.361765	0.00361483	-1.12198	down	--	--	--	--	--	--	--	--	--	--	--	hypothetical protein GSI_02963 [Ganoderma sinense ZZ0214-1]
GL17186	0.199958	1.05744	0.194727	4.58148	--	--	--	9.19061e-15	3.48976	up	--	--	--	--	--	--	--	--	deuterolysin M35 metalloprotease [Rhizoctonia solani AG-1 IB]
GL17197	0	0	1.92956	5.06591	--	--	--	0.00775851	1.00967	up	--	--	--	--	--	--	--	--	--
GL17204	4.32067	7.73404	4.90821	12.6481	0.000354625	0.777515	normal	3.44029e-10	1.09223	up	--	--	--	--	--	--	--	Function unknown	hypothetical protein GSI_04858 [Ganoderma sinense ZZ0214-1]
GL17219	71.3859	26.9557	75.173	50.9296	2.25176e-09	-1.36758	down	1.61723e-05	-0.803128	normal	--	--	--	--	--	--	--	--	--
GL17226	6.83166	10.1137	14.4059	39.0599	0.0229945	0.51231	normal	0.000117278	1.14783	up	--	--	--	--	--	--	--	Function unknown	hypothetical protein GSI_04887 [Ganoderma sinense ZZ0214-1]
GL17228	16.8145	23.5227	6.42008	18.3689	0.00468157	0.440837	normal	4.21694e-17	1.24708	up	--	--	--	--	--	--	--	--	hypothetical protein GSI_04871 [Ganoderma sinense ZZ0214-1]
GL17235	0.197558	0.216895	0.997655	6.05929	--	--	--	1.9728e-06	2.03736	up	--	--	--	--	--	YCII-related domain	--	Function unknown	hypothetical protein DICSQDRAFT_183295 [Dichomitus squalens LYAD-421 SS1]
GL17239	14.6104	19.008	11.7112	49.6889	0.104254	0.33837	normal	7.03125e-19	1.7772	up	--	--	--	--	--	--	--	--	hypothetical protein GSI_13685 [Ganoderma sinense ZZ0214-1]
GL17255	2.36954	8.43421	0.823705	8.74011	7.40854e-08	1.62775	up	6.59482e-17	2.81339	up	--	--	--	--	--	--	--	--	hypothetical protein GSI_09884 [Ganoderma sinense ZZ0214-1]
GL17270	13.2148	44.0501	19.3598	91.296	4.31285e-21	1.6507	up	2.82783e-37	1.95834	up	--	--	--	--	--	--	--	Function unknown	hypothetical protein GSI_14214 [Ganoderma sinense ZZ0214-1]
GL17281	3.61172	4.45648	2.2696	6.97273	0.364926	0.264739	normal	1.20089e-05	1.28928	up	--	Cellular Component: membrane (GO:0016020);;	cellular component: membrane (GO:0016020)	--	--	Variant SH3 domain;; SH3 domain;; Variant SH3 domain	--	Function unknown	hypothetical protein GSI_14268 [Ganoderma sinense ZZ0214-1]
GL17282	81.0931	7.03596	11.0566	3.86219	2.31362e-79	-3.42359	down	8.36245e-13	-1.68442	down	--	--	--	--	--	--	--	--	--
GL17294	4.88188	7.64731	3.54632	21.8954	0.0196131	0.584419	normal	7.17652e-23	2.27694	up	--	--	--	--	--	--	--	Signal transduction mechanisms	hypothetical protein FOMPIDRAFT_1151318 [Fomitopsis pinicola FP-58527 SS1]
GL17300	3.14507	38.7733	5.95578	78.5129	1.41465e-41	3.33866	up	8.44726e-70	3.38256	up	--	--	--	--	--	--	--	--	hypothetical protein GSI_09732 [Ganoderma sinense ZZ0214-1]
GL17301	18.9232	13.8046	61.9463	21.8536	0.00560039	-0.478224	normal	4.86535e-24	-1.71369	down	--	--	--	--	--	F-box-like	--	--	hypothetical protein GSI_13393 [Ganoderma sinense ZZ0214-1]
GL17315	0.308043	0.839186	2.24162	6.26671	--	--	--	0.000691089	1.13023	up	--	--	--	--	--	--	--	--	hypothetical protein GSI_09599 [Ganoderma sinense ZZ0214-1]
GL17337	22.5164	53.6755	58.3608	48.3307	4.6558e-12	1.18576	up	0.000429641	-0.513072	normal	Lipid transport and metabolism	Biological Process: proteolysis (GO:0006508);; Molecular Function: peptidase activity (GO:0008233);;	biological process: metabolic process (GO:0008152);; molecular function: catalytic activity (GO:0003824)	--	--	alpha/beta hydrolase fold;; Alpha/beta hydrolase family;; Serine aminopeptidase, S33	--	Function unknown	hypothetical protein GSI_13784 [Ganoderma sinense ZZ0214-1]
GL17352	9.44256	12.1886	5.22696	14.3536	0.141388	0.323743	normal	8.01448e-09	1.1809	up	--	--	--	--	--	Fungal family of unknown function (DUF1776)	--	--	hypothetical protein GSI_13914 [Ganoderma sinense ZZ0214-1]
GL17373	0.199708	0.399773	0.53852	1.88282	--	--	--	2.96487e-05	1.41662	up	--	--	--	--	--	--	--	--	hypothetical protein GSI_04705 [Ganoderma sinense ZZ0214-1]
GL17374	0.907614	1.59467	2.14843	6.32859	0.171916	0.633875	normal	5.54619e-06	1.24121	up	--	--	--	--	--	BTB/POZ domain	--	Function unknown	hypothetical protein GSI_04721 [Ganoderma sinense ZZ0214-1]
GL17389	64.1501	34.1411	3.04318	11.7331	0.000283218	-0.889411	normal	4.06269e-13	1.63386	up	--	--	--	--	--	--	--	Function unknown	hypothetical protein GSI_04774 [Ganoderma sinense ZZ0214-1]
GL17391	4.26389	3.25358	17.0323	5.96339	0.275887	-0.390517	normal	2.6008e-17	-1.70982	down	--	--	--	--	--	F-box-like	--	--	hypothetical protein GSI_04693 [Ganoderma sinense ZZ0214-1]
GL17392	7.98	6.83313	0.673919	3.5648	0.409755	-0.239484	normal	9.58729e-12	2.00368	up	Translation, ribosomal structure and biogenesis;; Posttranslational modification, protein turnover, chaperones	--	--	--	--	2OG-Fe(II) oxygenase superfamily	--	Function unknown	hypothetical protein GSI_04744 [Ganoderma sinense ZZ0214-1]
GL17399	229.253	227.207	253.886	142.738	0.813775	-0.0466741	normal	4.57821e-18	-1.07146	down	--	--	--	--	--	--	--	Function unknown	hypothetical protein DICSQDRAFT_183332 [Dichomitus squalens LYAD-421 SS1]
GL17400	230.65	139.747	221.857	100.393	6.02867e-09	-0.745038	normal	1.04891e-40	-1.38489	down	--	--	--	--	--	--	--	Function unknown	hypothetical protein GSI_12614 [Ganoderma sinense ZZ0214-1]
GL17401	17.7924	7.07356	8.46565	5.2014	2.02258e-08	-1.29475	down	7.80305e-05	-0.915309	normal	--	--	--	--	--	--	--	--	hypothetical protein GSI_12615 [Ganoderma sinense ZZ0214-1]
GL17403	7.22912	0.595195	0.332867	0.265194	5.89889e-06	-2.29486	down	--	--	--	--	--	--	--	--	BTB/POZ domain	--	Function unknown	hypothetical protein GSI_12627 [Ganoderma sinense ZZ0214-1]
GL17404	3.43047	15.3392	5.38759	8.91447	2.01059e-17	2.00045	up	0.266105	0.452355	normal	--	Molecular Function: hydrolase activity (GO:0016787);;	molecular function: catalytic activity (GO:0003824)	--	--	Glycosyl hydrolase family 61	Probable endo-beta-1,4-glucanase D OS=Neosartorya fumigata (strain CEA10 / CBS 144.89 / FGSC A1163) OX=451804 GN=eglD PE=3 SV=1	Carbohydrate transport and metabolism	glycoside hydrolase family 61 protein [Dichomitus squalens LYAD-421 SS1]
GL17410	19.4207	40.7098	17.127	27.2624	1.47698e-09	1.00646	up	0.00239611	0.415219	normal	--	--	--	--	--	--	--	Function unknown	hypothetical protein GSI_12575 [Ganoderma sinense ZZ0214-1]
GL17411	0.914268	1.0227	0.49572	1.48931	0.781778	0.118646	normal	0.00124644	1.19478	up	--	--	--	--	--	--	--	--	hypothetical protein GSI_12577 [Ganoderma sinense ZZ0214-1]
GL17421	16.7719	16.2602	22.468	78.1966	0.677576	-0.077655	normal	8.57547e-30	1.53353	up	--	--	--	--	--	--	--	--	hypothetical protein GSI_05328 [Ganoderma sinense ZZ0214-1]
GL17422	9.59831	44.4995	3.6633	17.7538	7.1338e-20	2.06452	up	7.1049e-14	1.92252	up	Translation, ribosomal structure and biogenesis	Cellular Component: membrane (GO:0016020);;	cellular component: membrane (GO:0016020)	--	--	--	--	--	hypothetical protein GSI_05347 [Ganoderma sinense ZZ0214-1]
GL17425	13.5178	26.2773	10.8015	58.7492	1.17761e-09	0.906578	normal	1.26692e-72	2.17105	up	Posttranslational modification, protein turnover, chaperones	Molecular Function: serine-type endopeptidase activity (GO:0004252);; Molecular Function: helicase activity (GO:0004386);; Biological Process: proteolysis (GO:0006508);;	biological process: metabolic process (GO:0008152);; molecular function: catalytic activity (GO:0003824)	--	--	Subtilase family	Tripeptidyl-peptidase sed2 OS=Neosartorya fumigata (strain ATCC MYA-4609 / Af293 / CBS 101355 / FGSC A1100) OX=330879 GN=sed2 PE=1 SV=1	Posttranslational modification, protein turnover, chaperones	hypothetical protein GSI_05352 [Ganoderma sinense ZZ0214-1]
GL17436	27.1477	160.048	92.2854	490.197	6.44911e-54	2.46212	up	2.06294e-97	2.14186	up	Carbohydrate transport and metabolism	Cellular Component: membrane (GO:0016020);;	cellular component: membrane (GO:0016020)	--	Carbohydrate transport and metabolism	Major Facilitator Superfamily	Aspyridones efflux protein apdF OS=Emericella nidulans (strain FGSC A4 / ATCC 38163 / CBS 112.46 / NRRL 194 / M139) OX=227321 GN=apdF PE=2 SV=1	Intracellular trafficking, secretion, and vesicular transport	MFS general substrate transporter [Ganoderma sinense ZZ0214-1]
GL17439	10.7814	129.31	43.2384	1887.92	2.91255e-55	3.37494	up	2.58371e-214	5.10244	up	--	--	--	--	--	--	--	--	--
GL17440	7.03779	5.17201	8.92613	5.03122	0.0262066	-0.457677	normal	4.74201e-13	-1.06162	down	Inorganic ion transport and metabolism	--	--	--	Carbohydrate transport and metabolism	Major Facilitator Superfamily	Aspyridones efflux protein apdF OS=Emericella nidulans (strain FGSC A4 / ATCC 38163 / CBS 112.46 / NRRL 194 / M139) OX=227321 GN=apdF PE=2 SV=1	Intracellular trafficking, secretion, and vesicular transport	MFS general substrate transporter [Ganoderma sinense ZZ0214-1]
GL17446	57.736	473.441	41.8164	1242.73	2.53503e-26	2.78498	up	8.58671e-23	4.03004	up	--	--	--	--	--	--	--	--	--
GL17454	3.74904	3.92333	5.85184	14.781	0.942045	0.0293808	normal	4.26451e-07	1.05869	up	--	--	--	--	--	HNH endonuclease	--	--	hypothetical protein GSI_01329 [Ganoderma sinense ZZ0214-1]
GL17455	3.89088	5.23768	2.51603	7.44493	0.137741	0.376125	normal	2.47135e-09	1.27309	up	--	--	--	--	--	HNH endonuclease	--	--	hypothetical protein GSI_01329 [Ganoderma sinense ZZ0214-1]
GL17466	8.11045	4.40881	2.11842	13.919	0.0070255	-0.831242	normal	2.63265e-25	2.36835	up	--	--	--	--	--	HNH endonuclease	--	--	hypothetical protein GSI_01329 [Ganoderma sinense ZZ0214-1]
GL17468	1.60243	2.62426	2.33614	33.0567	0.173446	0.581643	normal	8.50432e-27	3.32016	up	--	--	--	--	--	--	--	--	hypothetical protein GSI_15677 [Ganoderma sinense ZZ0214-1]
GL17472	59.3439	19.7193	62.6393	20.3294	2.4203e-24	-1.58238	down	1.75701e-32	-1.83417	down	--	Molecular Function: polynucleotide 5'-phosphatase activity (GO:0004651);; Biological Process: polynucleotide 5' dephosphorylation (GO:0098507);;	biological process: metabolic process (GO:0008152);; biological process: cellular process (GO:0009987);; molecular function: catalytic activity (GO:0003824)	--	--	mRNA capping enzyme, beta chain	mRNA-capping enzyme subunit beta OS=Schizosaccharomyces pombe (strain 972 / ATCC 24843) OX=284812 GN=pct1 PE=1 SV=1	RNA processing and modification	hypothetical protein GSI_15659 [Ganoderma sinense ZZ0214-1]
GL17480	1.91016	16.1468	3.33823	3.36203	5.62694e-29	2.80114	up	0.595191	-0.219134	normal	--	--	--	--	--	--	--	--	hypothetical protein GSI_15638 [Ganoderma sinense ZZ0214-1]
GL17482	14.4637	103.772	25.8904	115.116	6.60417e-51	2.71015	up	3.20596e-27	1.87181	up	--	--	--	--	--	F-box-like	--	Function unknown	hypothetical protein GSI_15626 [Ganoderma sinense ZZ0214-1]
GL17483	0.965153	3.04974	0.968702	28.9549	5.12296e-12	1.54606	up	6.49044e-171	4.55338	up	--	--	--	--	--	--	--	--	hypothetical protein GSI_15603 [Ganoderma sinense ZZ0214-1]
GL17499	4.70163	50.0172	2.98223	12.8099	1.1803e-44	3.18876	up	5.05674e-13	1.7737	up	--	Molecular Function: peptidase activity (GO:0008233);;	molecular function: catalytic activity (GO:0003824)	--	--	Lysine-specific metallo-endopeptidase	Peptidyl-Lys metalloendopeptidase OS=Grifola frondosa OX=5627 GN=MEP PE=1 SV=2	Function unknown	hypothetical protein GSI_03536 [Ganoderma sinense ZZ0214-1]
GL17502	6.32851	5.5823	4.53264	11.2416	0.513349	-0.201605	normal	9.00141e-09	1.03733	up	--	--	--	--	--	--	--	Function unknown	hypothetical protein GSI_10795 [Ganoderma sinense ZZ0214-1]
GL17505	10.675	13.4825	8.73753	46.4977	0.387877	0.285661	normal	1.3306e-24	2.10302	up	--	--	--	--	--	--	--	--	hypothetical protein GSI_10775 [Ganoderma sinense ZZ0214-1]
GL17508	8.59532	8.09651	9.98621	31.4104	0.655618	-0.11472	normal	1.17887e-19	1.38383	up	--	--	--	--	--	--	--	--	hypothetical protein GSI_12091 [Ganoderma sinense ZZ0214-1]
GL17530	150.825	85.6015	216.973	85.0296	0.00825153	-0.788886	normal	1.35738e-23	-1.57828	down	--	--	--	--	--	--	--	--	hypothetical protein GSI_01564 [Ganoderma sinense ZZ0214-1]
GL17581	782.024	124.209	442.574	139.03	8.38591e-09	-2.23147	down	1.40845e-28	-1.88885	down	--	--	--	--	--	--	--	Function unknown	hypothetical protein GSI_05559 [Ganoderma sinense ZZ0214-1]
GL17582	32.7054	2.66854	40.0326	1.98805	1.47725e-29	-3.262	down	7.81063e-56	-4.2803	down	--	--	--	--	--	--	--	Function unknown	hypothetical protein GSI_05568 [Ganoderma sinense ZZ0214-1]
GL17583	19.6775	8.02277	18.7198	8.69195	6.09071e-07	-1.23958	down	7.87181e-12	-1.31703	down	--	--	--	--	--	--	--	--	hypothetical protein GSI_05515 [Ganoderma sinense ZZ0214-1]
GL17598	22.3671	50.6486	0	1.08632	1.3156e-10	1.10993	up	--	--	--	--	--	--	--	--	--	--	--	--
GL17601	49.8699	34.4577	72.0036	38.7314	3.82264e-05	-0.559416	normal	1.07166e-12	-1.12648	down	--	--	--	--	Signal transduction mechanisms;; Carbohydrate transport and metabolism	Gti1/Pac2 family	cAMP-independent regulatory protein pac2 OS=Schizosaccharomyces pombe (strain 972 / ATCC 24843) OX=284812 GN=pac2 PE=2 SV=1	Carbohydrate transport and metabolism;; Signal transduction mechanisms	hypothetical protein GSI_01669 [Ganoderma sinense ZZ0214-1]
GL17606	3.1265	5.9012	2.84089	39.7728	0.0326488	0.794173	normal	7.68089e-12	3.01228	up	--	--	--	--	--	--	--	--	hypothetical protein GSI_01702 [Ganoderma sinense ZZ0214-1]
GL17609	3.75194	3.45408	1.68103	11.1859	0.695686	-0.140382	normal	1.23206e-31	2.39924	up	--	--	--	--	--	--	--	--	hypothetical protein GSI_01674 [Ganoderma sinense ZZ0214-1]
GL17611	20.3405	35.2424	13.9058	95.6547	7.4079e-05	0.73822	normal	1.41315e-78	2.5004	up	--	--	--	--	--	--	--	--	hypothetical protein GSI_01716 [Ganoderma sinense ZZ0214-1]
GL17642	13.0964	6.32608	2.4347	8.10594	0.000252765	-1.00535	down	0.00094202	1.33731	up	--	Molecular Function: hydrolase activity, hydrolyzing O-glycosyl compounds (GO:0004553);; Cellular Component: extracellular region (GO:0005576);; Biological Process: carbohydrate metabolic process (GO:0005975);; Molecular Function: cellulose binding (GO:0030248);;	molecular function: catalytic activity (GO:0003824);; cellular component: extracellular region (GO:0005576);; biological process: metabolic process (GO:0008152);; molecular function: binding (GO:0005488)	--	--	--	--	Function unknown	hypothetical protein DICSQDRAFT_51225, partial [Dichomitus squalens LYAD-421 SS1]
GL17643	136.105	394.374	127.203	196.479	1.35052e-29	1.47747	up	0.000229903	0.376614	normal	--	Molecular Function: ferrochelatase activity (GO:0004325);; Biological Process: heme biosynthetic process (GO:0006783);; Molecular Function: zinc ion binding (GO:0008270);; Cellular Component: integral component of membrane (GO:0016021);;	molecular function: catalytic activity (GO:0003824);; biological process: metabolic process (GO:0008152);; biological process: cellular process (GO:0009987);; biological process: single-organism process (GO:0044699);; molecular function: binding (GO:0005488);; cellular component: membrane (GO:0016020);; cellular component: membrane part (GO:0044425)	--	--	--	--	Posttranslational modification, protein turnover, chaperones	hypothetical protein TRAPUB_8928 [Trametes pubescens]
GL17656	1.65982	2.53326	0.977518	6.07077	0.11061	0.532292	normal	1.04621e-11	2.20202	up	--	--	--	--	--	--	--	--	hypothetical protein GSI_09851 [Ganoderma sinense ZZ0214-1]
GL17660	0.850619	2.15217	2.40051	8.20905	0.00204835	1.12955	up	3.77209e-08	1.44807	up	--	--	--	--	--	--	--	--	hypothetical protein GSI_09851 [Ganoderma sinense ZZ0214-1]
GL17663	39.3684	18.9476	91.9659	52.8215	0.000750523	-1.00272	down	1.12798e-08	-1.03586	down	--	--	--	--	--	--	--	--	hypothetical protein GSI_12088 [Ganoderma sinense ZZ0214-1]
GL17669	9.75526	20.5666	11.9611	38.4679	9.14543e-13	1.02384	up	7.22779e-20	1.41501	up	--	Cellular Component: membrane (GO:0016020);;	cellular component: membrane (GO:0016020)	--	--	--	--	Function unknown	hypothetical protein GSI_11129 [Ganoderma sinense ZZ0214-1]
GL17757	215.033	50.3973	321.993	29.725	7.92871e-62	-2.08847	down	1.11074e-18	-3.3143	down	--	--	--	--	--	--	--	Function unknown	hypothetical protein GSI_05568 [Ganoderma sinense ZZ0214-1]
GL17759	31.9024	30.3036	15.119	47.2693	0.703713	-0.105207	normal	5.78776e-23	1.37414	up	Signal transduction mechanisms	--	--	--	--	Caleosin related protein	--	Function unknown	hypothetical protein GSI_03666 [Ganoderma sinense ZZ0214-1]
GL17760	13.1513	9.18566	0.905089	3.80538	0.021237	-0.523539	normal	0.000398538	1.57465	up	--	--	--	--	--	--	--	--	--
GL17761	141.499	32.2294	81.8074	23.2035	2.01744e-46	-2.12152	down	6.6492e-63	-2.04441	down	Lipid transport and metabolism;; General function prediction only	Molecular Function: oxidoreductase activity, acting on CH-OH group of donors (GO:0016614);; Molecular Function: flavin adenine dinucleotide binding (GO:0050660);; Biological Process: oxidation-reduction process (GO:0055114);;	biological process: metabolic process (GO:0008152);; biological process: single-organism process (GO:0044699);; molecular function: catalytic activity (GO:0003824);; molecular function: binding (GO:0005488)	Methane metabolism (ko00680);; Carbon metabolism (ko01200)	General function prediction only	GMC oxidoreductase;; GMC oxidoreductase	Alcohol oxidase OS=Pichia angusta OX=870730 GN=MOX PE=1 SV=1	Amino acid transport and metabolism	hypothetical protein GSI_03667 [Ganoderma sinense ZZ0214-1]
GL17762	14.6748	13.0342	10.4785	39.81	0.36167	-0.197625	normal	3.42158e-40	1.65444	up	--	--	--	--	--	--	--	--	hypothetical protein GSI_03673 [Ganoderma sinense ZZ0214-1]
GL17792	18.3726	14.4554	8.81505	29.7691	0.093582	-0.365227	normal	1.53408e-17	1.47257	up	--	Biological Process: DNA catabolic process, endonucleolytic (GO:0000737);; Molecular Function: DNA binding (GO:0003677);; Molecular Function: catalytic activity (GO:0003824);; Molecular Function: ATP binding (GO:0005524);; Cellular Component: chromosome (GO:0005694);;	biological process: metabolic process (GO:0008152);; biological process: cellular process (GO:0009987);; molecular function: binding (GO:0005488);; molecular function: catalytic activity (GO:0003824);; cellular component: cell (GO:0005623);; cellular component: organelle (GO:0043226);; cellular component: cell part (GO:0044464)	Meiosis - yeast (ko04113)	Replication, recombination and repair	--	Meiotic recombination protein rec12 OS=Schizosaccharomyces pombe (strain 972 / ATCC 24843) OX=284812 GN=rec12 PE=1 SV=2	Replication, recombination and repair	topoisomerase acting in meiosis [Dichomitus squalens LYAD-421 SS1]
GL17793	169.799	135.441	199.54	97.7558	0.0359622	-0.353833	normal	7.00833e-14	-1.26374	down	--	--	--	--	--	--	--	--	hypothetical protein GSI_03927 [Ganoderma sinense ZZ0214-1]
GL17797	88.1731	223.556	115.764	326.325	5.95094e-19	1.28326	up	2.63438e-24	1.23617	up	--	--	--	--	--	--	--	--	hypothetical protein GSI_03917 [Ganoderma sinense ZZ0214-1]
GL17799	14.6262	6.78671	9.999	14.5167	1.69524e-06	-1.08174	down	0.172335	0.289872	normal	--	--	--	--	--	--	--	Function unknown	hypothetical protein GSI_03946 [Ganoderma sinense ZZ0214-1]
GL17803	186.344	608.729	292.542	697.153	1.71045e-34	1.64668	up	1.2659e-14	0.986668	normal	--	Molecular Function: nucleotide binding (GO:0000166);; Cellular Component: nuclear chromosome (GO:0000228);; Molecular Function: RNA binding (GO:0003723);; Cellular Component: cytosol (GO:0005829);; Biological Process: premeiotic DNA replication (GO:0006279);; Biological Process: meiosis I (GO:0007127);; Cellular Component: Mei2 nuclear dot complex (GO:0033620);; Cellular Component: Tor2-Mei2-Ste1…	molecular function: binding (GO:0005488);; cellular component: cell (GO:0005623);; cellular component: organelle (GO:0043226);; cellular component: organelle part (GO:0044422);; cellular component: cell part (GO:0044464);; biological process: reproduction (GO:0000003);; biological process: metabolic process (GO:0008152);; biological process: cellular process (GO:0009987);; biological process: rep…	--	Cell cycle control, cell division, chromosome partitioning	RNA recognition motif 2;; RNA recognition motif. (a.k.a. RRM, RBD, or RNP domain)	Meiosis protein mei2 OS=Schizosaccharomyces pombe (strain 972 / ATCC 24843) OX=284812 GN=mei2 PE=1 SV=1	Function unknown	hypothetical protein GSI_03878 [Ganoderma sinense ZZ0214-1]
GL17822	28.1969	5.17281	11.8001	4.08379	0.00146361	-1.65467	down	5.99622e-21	-1.73143	down	--	--	--	--	--	--	--	--	hypothetical protein GSI_03796 [Ganoderma sinense ZZ0214-1]
GL17829	1.48594	2.98009	1.87	5.10532	2.77744e-05	0.923882	normal	3.88953e-11	1.16942	up	--	--	--	--	--	--	--	Function unknown	hypothetical protein DICSQDRAFT_182685 [Dichomitus squalens LYAD-421 SS1]
GL17832	5.51556	3.48702	5.58634	1.95035	0.0134667	-0.652772	normal	6.49413e-08	-1.64478	down	--	Cellular Component: membrane (GO:0016020);;	cellular component: membrane (GO:0016020)	--	Function unknown	Eukaryotic protein of unknown function (DUF829)	--	Function unknown	hypothetical protein GSI_03748 [Ganoderma sinense ZZ0214-1]
GL17865	546.83	2174.98	716.717	1061.96	9.56469e-83	1.93873	up	0.175851	0.29979	normal	--	--	--	--	--	Fungal hydrophobin	Fruiting body protein SC3 OS=Schizophyllum commune OX=5334 GN=SC3 PE=1 SV=2	Function unknown	hypothetical protein GSI_02118 [Ganoderma sinense ZZ0214-1]
GL17878	6.24086	4.24161	2.80235	8.56334	0.00355438	-0.570844	normal	4.21201e-10	1.3121	up	Carbohydrate transport and metabolism	--	--	Fructose and mannose metabolism (ko00051);; Amino sugar and nucleotide sugar metabolism (ko00520)	Carbohydrate transport and metabolism	Phosphomannose isomerase type I	Mannose-6-phosphate isomerase OS=Candida albicans (strain SC5314 / ATCC MYA-2876) OX=237561 GN=PMI1 PE=1 SV=2	Carbohydrate transport and metabolism	mannose-6-phosphate isomerase [Dichomitus squalens LYAD-421 SS1]
GL17882	27.5195	67.5024	32.2068	99.4505	2.87462e-23	1.23958	up	1.4604e-34	1.36414	up	Carbohydrate transport and metabolism	Cellular Component: membrane (GO:0016020);;	cellular component: membrane (GO:0016020)	--	General function prediction only	Major Facilitator Superfamily	Major facilitator-type transporter psiT2 OS=Psilocybe cubensis OX=181762 GN=psiT2 PE=3 SV=1	Carbohydrate transport and metabolism	MFS general substrate transporter [Dichomitus squalens LYAD-421 SS1]
GL17897	3.06165	6.78182	1.80696	42.3277	6.26593e-08	1.07275	up	2.54406e-23	3.81622	up	--	--	--	--	--	--	--	--	hypothetical protein GSI_08012 [Ganoderma sinense ZZ0214-1]
GL17907	3.82134	15.0043	2.1161	5.92221	6.38531e-14	1.81541	up	3.11872e-06	1.1724	up	Lipid transport and metabolism	--	--	--	--	alpha/beta hydrolase fold;; Serine aminopeptidase, S33;; Alpha/beta hydrolase family	--	Secondary metabolites biosynthesis, transport and catabolism	hypothetical protein GSI_08009 [Ganoderma sinense ZZ0214-1]
GL17908	277.738	196.67	321.85	137.109	0.00434246	-0.520753	normal	3.3074e-24	-1.46569	down	--	--	--	--	--	--	--	--	hypothetical protein GSI_08042 [Ganoderma sinense ZZ0214-1]
GL17910	0.859906	1.85141	0.650364	9.49569	--	--	--	1.27774e-14	3.08803	up	--	--	--	--	--	--	--	--	hypothetical protein GSI_08058 [Ganoderma sinense ZZ0214-1]
GL17912	26.519	11.635	16.656	8.62192	4.89595e-08	-1.16853	down	0.065454	-0.964208	normal	Energy production and conversion	Molecular Function: oxidoreductase activity (GO:0016491);;	molecular function: catalytic activity (GO:0003824)	--	Energy production and conversion	Aldehyde dehydrogenase family	Putative aldehyde dehydrogenase FUS7 OS=Gibberella fujikuroi (strain CBS 195.34 / IMI 58289 / NRRL A-6831) OX=1279085 GN=FUS7 PE=2 SV=1	Energy production and conversion	hypothetical protein GSI_08068 [Ganoderma sinense ZZ0214-1]
GL17913	335.611	38.0538	458.695	47.2778	1.69568e-75	-3.08312	down	4.976e-159	-3.4875	down	Amino acid transport and metabolism	Molecular Function: serine-type carboxypeptidase activity (GO:0004185);; Biological Process: proteolysis (GO:0006508);;	biological process: metabolic process (GO:0008152);; molecular function: catalytic activity (GO:0003824)	--	Posttranslational modification, protein turnover, chaperones;; Amino acid transport and metabolism	Serine carboxypeptidase	Carboxypeptidase Y homolog ARB_06361 OS=Arthroderma benhamiae (strain ATCC MYA-4681 / CBS 112371) OX=663331 GN=ARB_01587 PE=3 SV=1	Amino acid transport and metabolism	hypothetical protein GSI_08041 [Ganoderma sinense ZZ0214-1]
GL17914	12.343	27.5198	13.228	124.242	2.72596e-14	1.10103	up	1.38974e-97	2.93746	up	--	--	--	--	--	--	--	--	hypothetical protein GSI_08048 [Ganoderma sinense ZZ0214-1]
GL17921	6.63918	6.37434	2.06636	5.91635	0.774098	-0.0893629	normal	8.09799e-07	1.20793	up	--	--	--	--	--	--	--	--	hypothetical protein A0H81_03899 [Grifola frondosa]
GL17930	75.4298	156.97	186.533	245.612	1.38622e-10	1.00039	up	0.557335	0.132275	normal	Posttranslational modification, protein turnover, chaperones	Molecular Function: hydrolase activity (GO:0016787);;	molecular function: catalytic activity (GO:0003824)	--	--	Pro-kumamolisin, activation domain;; Subtilase family	Aorsin OS=Aspergillus oryzae (strain ATCC 42149 / RIB 40) OX=510516 GN=aorO PE=1 SV=2	Posttranslational modification, protein turnover, chaperones	hypothetical protein GSI_02238 [Ganoderma sinense ZZ0214-1]
GL17942	43.1831	93.92	66.5438	63.5089	5.54573e-07	1.03723	up	0.0492377	-0.314658	normal	--	Cellular Component: integral component of membrane (GO:0016021);;	cellular component: membrane (GO:0016020);; cellular component: membrane part (GO:0044425)	--	--	--	--	Function unknown	hypothetical protein GSI_04132 [Ganoderma sinense ZZ0214-1]
GL17950	7.97441	6.28017	2.24834	10.4375	0.31115	-0.342985	normal	5.92626e-12	1.86303	up	--	--	--	--	--	--	--	--	hypothetical protein GSI_02346 [Ganoderma sinense ZZ0214-1]
GL17951	22.9178	30.3404	10.9875	37.5982	0.0204965	0.366164	normal	3.54318e-35	1.51168	up	--	--	--	--	--	--	--	--	hypothetical protein GSI_02349 [Ganoderma sinense ZZ0214-1]
GL17955	18.0529	20.8118	15.5856	39.004	0.443062	0.168343	normal	2.82586e-10	1.04838	up	--	--	--	--	--	--	--	--	hypothetical protein GSI_02336 [Ganoderma sinense ZZ0214-1]
GL17957	3.16244	2.74484	2.42295	11.7267	0.549344	-0.212458	normal	4.39523e-20	1.96427	up	--	--	--	--	--	--	--	--	hypothetical protein GSI_02373 [Ganoderma sinense ZZ0214-1]
GL17963	3.41061	5.88635	2.79379	28.3271	0.0300841	0.681934	normal	3.81345e-49	2.98921	up	--	--	--	--	--	--	--	--	hypothetical protein GSI_02429 [Ganoderma sinense ZZ0214-1]
GL17964	35.5023	71.4071	29.9756	298.44	1.68513e-15	0.961564	normal	1.71702e-80	3.01589	up	--	--	--	--	--	--	--	--	hypothetical protein GSI_02400 [Ganoderma sinense ZZ0214-1]
GL17970	3.06374	1.25966	1.43668	2.4201	0.00312307	-1.11275	down	0.266924	0.458028	normal	--	--	--	--	--	--	--	--	hypothetical protein PYCCODRAFT_1458371 [Trametes coccinea BRFM310]
GL18087	9.78964	10.5079	5.15443	38.517	0.813195	0.06692	normal	5.74307e-70	2.61227	up	--	--	--	--	--	--	--	--	hypothetical protein GSI_00085 [Ganoderma sinense ZZ0214-1]
GL18094	10.9328	5.07165	7.90569	3.67345	0.000277886	-1.04329	down	3.28868e-05	-1.2658	down	--	--	--	--	--	--	--	--	transporter [Ganoderma sinense ZZ0214-1]
GL18095	1.51434	7.19347	2.19789	43.4982	3.61202e-07	1.89415	up	8.15766e-72	3.90856	up	--	--	--	--	--	--	--	--	hypothetical protein GSI_00155 [Ganoderma sinense ZZ0214-1]
GL18098	3.09513	3.17061	21.6061	7.18999	0.987612	0.00666997	normal	1.20168e-16	-1.78506	down	--	--	--	--	--	--	--	--	--
GL18102	9.27448	6.15021	12.4685	6.57136	0.00227877	-0.601656	normal	6.86186e-08	-1.13898	down	Carbohydrate transport and metabolism	Molecular Function: beta-N-acetylhexosaminidase activity (GO:0004563);; Biological Process: carbohydrate metabolic process (GO:0005975);;	molecular function: catalytic activity (GO:0003824);; biological process: metabolic process (GO:0008152)	Other glycan degradation (ko00511);; Amino sugar and nucleotide sugar metabolism (ko00520);; Glycosaminoglycan degradation (ko00531);; Glycosphingolipid biosynthesis - globo series (ko00603)	Carbohydrate transport and metabolism	Glycosyl hydrolase family 20, catalytic domain;; beta-acetyl hexosaminidase like	Beta-hexosaminidase ARB_07893 OS=Arthroderma benhamiae (strain ATCC MYA-4681 / CBS 112371) OX=663331 GN=ARB_07893 PE=1 SV=1	Carbohydrate transport and metabolism	N-acetylhexosaminidase [Dichomitus squalens LYAD-421 SS1]
GL18106	2.25322	2.04365	1.51642	10.1898	0.702477	-0.160378	normal	6.82833e-19	2.38388	up	--	--	--	--	--	--	--	--	hypothetical protein GSI_00470 [Ganoderma sinense ZZ0214-1]
GL18112	3.67861	4.9269	4.00545	17.6727	0.0788738	0.375818	normal	4.10579e-40	1.86318	up	--	--	--	--	--	--	--	Function unknown	hypothetical protein DICSQDRAFT_103273 [Dichomitus squalens LYAD-421 SS1]
GL18122	22.7669	106.481	32.1577	136.978	6.11309e-40	2.13249	up	1.57287e-28	1.79922	up	Nucleotide transport and metabolism;; Defense mechanisms	Molecular Function: dUTP diphosphatase activity (GO:0004170);; Cellular Component: cytosol (GO:0005829);; Biological Process: dUTP metabolic process (GO:0046080);;	molecular function: catalytic activity (GO:0003824);; cellular component: cell (GO:0005623);; cellular component: cell part (GO:0044464);; biological process: metabolic process (GO:0008152);; biological process: cellular process (GO:0009987);; biological process: single-organism process (GO:0044699)	Pyrimidine metabolism (ko00240)	Nucleotide transport and metabolism	dUTPase	Probable deoxyuridine 5&apos;-triphosphate nucleotidohydrolase OS=Schizosaccharomyces pombe (strain 972 / ATCC 24843) OX=284812 GN=SPAC644.05c PE=3 SV=1	Nucleotide transport and metabolism	dUTP pyrophosphatase [Dichomitus squalens LYAD-421 SS1]
GL18123	2.77335	8.18728	2.26888	40.0182	2.57224e-06	1.38873	up	3.5271e-58	3.72437	up	--	--	--	--	--	--	--	--	hypothetical protein GSI_00578 [Ganoderma sinense ZZ0214-1]
GL18135	29.4312	55.9416	53.2185	150.972	6.45227e-08	0.874133	normal	1.15834e-23	1.23736	up	--	--	--	--	--	--	--	--	hypothetical protein GSI_00607 [Ganoderma sinense ZZ0214-1]
GL18140	2.76308	4.96415	3.04137	26.6285	0.0185628	0.741619	normal	2.02783e-41	2.78382	up	--	--	--	--	--	--	--	--	hypothetical protein GSI_00187 [Ganoderma sinense ZZ0214-1]
GL18144	88.2407	78.0037	827.517	478.312	0.511431	-0.206669	normal	1.44775e-09	-1.03129	down	Lipid transport and metabolism;; General function prediction only	Molecular Function: oxidoreductase activity, acting on CH-OH group of donors (GO:0016614);; Molecular Function: flavin adenine dinucleotide binding (GO:0050660);; Biological Process: oxidation-reduction process (GO:0055114);;	biological process: metabolic process (GO:0008152);; biological process: single-organism process (GO:0044699);; molecular function: catalytic activity (GO:0003824);; molecular function: binding (GO:0005488)	Methane metabolism (ko00680);; Carbon metabolism (ko01200)	General function prediction only	GMC oxidoreductase;; GMC oxidoreductase	Alcohol oxidase 1 OS=Komagataella phaffii (strain GS115 / ATCC 20864) OX=644223 GN=AOX1 PE=1 SV=2	Amino acid transport and metabolism	hypothetical protein GSI_00117 [Ganoderma sinense ZZ0214-1]
GL18154	7.35596	25.6168	8.16114	86.3653	9.7843e-19	1.69865	up	3.63803e-101	3.11041	up	Lipid transport and metabolism	Molecular Function: stearoyl-CoA 9-desaturase activity (GO:0004768);; Biological Process: unsaturated fatty acid biosynthetic process (GO:0006636);; Cellular Component: integral component of membrane (GO:0016021);; Molecular Function: heme binding (GO:0020037);; Molecular Function: metal ion binding (GO:0046872);; Biological Process: oxidation-reduction process (GO:0055114);;	biological process: metabolic process (GO:0008152);; biological process: single-organism process (GO:0044699);; molecular function: catalytic activity (GO:0003824);; biological process: cellular process (GO:0009987);; cellular component: membrane (GO:0016020);; cellular component: membrane part (GO:0044425);; molecular function: binding (GO:0005488)	Biosynthesis of unsaturated fatty acids (ko01040);; Fatty acid metabolism (ko01212)	Lipid transport and metabolism	Fatty acid desaturase;; Cytochrome b5-like Heme/Steroid binding domain	Acyl-CoA desaturase OS=Ajellomyces capsulatus OX=5037 GN=OLE1 PE=1 SV=1	Energy production and conversion;; Lipid transport and metabolism	hypothetical protein GSI_00307 [Ganoderma sinense ZZ0214-1]
GL18156	1.93257	4.84927	1.76886	21.2295	7.75693e-06	1.20181	up	2.83498e-52	3.21804	up	--	--	--	--	--	--	--	--	hypothetical protein GSI_00270 [Ganoderma sinense ZZ0214-1]
GL18157	34.1485	61.9978	42.7777	275.133	1.86201e-06	0.804736	normal	7.9515e-64	2.40284	up	--	--	--	--	General function prediction only	Cyclin, N-terminal domain;; Cyclin	PHO85 cyclin-1 OS=Saccharomyces cerevisiae (strain ATCC 204508 / S288c) OX=559292 GN=PCL1 PE=1 SV=1	Function unknown	hypothetical protein GSI_00329 [Ganoderma sinense ZZ0214-1]
GL18159	18.9324	12.2027	10.7734	6.17431	0.000223042	-0.648983	normal	1.10736e-05	-1.02386	down	--	--	--	--	--	--	--	--	hypothetical protein GSI_00333 [Ganoderma sinense ZZ0214-1]
GL18166	531.849	394.079	569.729	243.721	0.00138251	-0.460109	normal	2.00648e-54	-1.46438	down	--	--	--	--	--	--	--	--	hypothetical protein GSI_00358 [Ganoderma sinense ZZ0214-1]
GL18177	29.2183	22.681	56.1151	26.6653	0.734881	-0.249244	normal	1.27556e-07	-1.26335	down	--	--	--	--	--	--	--	Function unknown	hypothetical protein GSI_00382 [Ganoderma sinense ZZ0214-1]
GL18180	17.3969	26.5512	11.7978	29.5356	5.58747e-06	0.567611	normal	2.12672e-23	1.06905	up	--	--	--	--	--	Dynamin family;; 50S ribosome-binding GTPase	--	Function unknown	hypothetical protein GSI_00436 [Ganoderma sinense ZZ0214-1]
GL18181	13.0954	13.7692	7.22779	17.6678	0.914187	0.0407947	normal	4.3793e-05	1.00883	up	--	--	--	--	--	--	--	--	hypothetical protein GSI_00441 [Ganoderma sinense ZZ0214-1]
GL18189	4.20256	4.65009	1.13509	3.03413	0.752878	0.106355	normal	0.000211207	1.08984	up	--	--	--	--	--	--	--	--	hypothetical protein DICSQDRAFT_174334 [Dichomitus squalens LYAD-421 SS1]
GL18190	12.6202	3.62439	9.91344	2.61329	7.88561e-14	-1.73366	down	4.46974e-11	-2.04579	down	--	--	--	--	--	--	--	Function unknown	hypothetical protein GSI_08536 [Ganoderma sinense ZZ0214-1]
GL18193	1.55361	2.71195	6.71963	35.1254	0.0862617	0.672192	normal	1.15581e-52	2.10776	up	--	--	--	--	--	--	--	--	--
GL18240	13.2311	4.74898	2.13683	4.24003	5.89685e-17	-1.46458	down	0.000836164	0.722526	normal	--	--	--	--	--	--	--	--	hypothetical protein GSI_08613 [Ganoderma sinense ZZ0214-1]
GL18249	19.7447	5.3601	6.19022	9.92492	2.76708e-16	-1.82266	down	0.0452504	0.43379	normal	Carbohydrate transport and metabolism	Biological Process: carbohydrate metabolic process (GO:0005975);; Molecular Function: hydrolase activity (GO:0016787);; Molecular Function: carbohydrate binding (GO:0030246);;	biological process: metabolic process (GO:0008152);; molecular function: catalytic activity (GO:0003824);; molecular function: binding (GO:0005488)	--	--	Glycosyl hydrolase family 92	Uncharacterized secreted glycosidase ARB_07629 OS=Arthroderma benhamiae (strain ATCC MYA-4681 / CBS 112371) OX=663331 GN=ARB_07629 PE=1 SV=1	Carbohydrate transport and metabolism	hypothetical protein GSI_08641 [Ganoderma sinense ZZ0214-1]
GL18257	0.825686	1.30377	0.315824	2.37442	0.121203	0.564409	normal	1.30771e-14	2.44085	up	--	--	--	--	--	--	--	--	hypothetical protein GSI_08721 [Ganoderma sinense ZZ0214-1]
GL18274	14.1425	23.5441	5.71619	28.8078	0.313492	0.547088	normal	8.93171e-18	2.01395	up	--	Molecular Function: aspartic-type endopeptidase activity (GO:0004190);; Biological Process: proteolysis (GO:0006508);;	biological process: metabolic process (GO:0008152);; molecular function: catalytic activity (GO:0003824)	--	Posttranslational modification, protein turnover, chaperones	Eukaryotic aspartyl protease	Polyporopepsin OS=Irpex lacteus OX=5319 PE=1 SV=1	Posttranslational modification, protein turnover, chaperones	acid protease [Dichomitus squalens LYAD-421 SS1]
GL18292	25.353	1.14407	1.02028	0.728848	7.84168e-31	-3.88042	down	--	--	--	--	--	--	--	--	--	--	Function unknown	hypothetical protein GSI_01374 [Ganoderma sinense ZZ0214-1]
GL18309	731.683	197.612	315.938	67.2412	2.74321e-14	-1.80463	down	1.00035e-09	-2.24478	down	Lipid transport and metabolism	--	--	--	Lipid transport and metabolism	Phosphatidylserine decarboxylase	L-tryptophan decarboxylase psiD OS=Psilocybe cubensis OX=181762 GN=psiD PE=1 SV=1	Lipid transport and metabolism	hypothetical protein GSI_07166 [Ganoderma sinense ZZ0214-1]
GL18315	5.04844	4.16602	1.58607	4.7167	0.310323	-0.287182	normal	6.75042e-07	1.26254	up	--	--	--	--	--	GDP-fucose protein O-fucosyltransferase	--	Function unknown	hypothetical protein GSI_07220 [Ganoderma sinense ZZ0214-1]
GL18323	240.358	453.121	305.123	145.02	8.21188e-06	0.846781	normal	8.74944e-09	-1.29138	down	Coenzyme transport and metabolism	Molecular Function: sterol 24-C-methyltransferase activity (GO:0003838);; Cellular Component: nucleus (GO:0005634);; Cellular Component: mitochondrial outer membrane (GO:0005741);; Cellular Component: endoplasmic reticulum (GO:0005783);; Cellular Component: lipid droplet (GO:0005811);; Biological Process: protein targeting to vacuole (GO:0006623);; Biological Process: ergosterol biosynthetic proc…	biological process: metabolic process (GO:0008152);; molecular function: catalytic activity (GO:0003824);; cellular component: cell (GO:0005623);; cellular component: organelle (GO:0043226);; cellular component: cell part (GO:0044464);; cellular component: membrane (GO:0016020);; cellular component: organelle part (GO:0044422);; biological process: localization (GO:0051179);; biological process: …	Steroid biosynthesis (ko00100);; Biosynthesis of antibiotics (ko01130)	Lipid transport and metabolism;; General function prediction only	Sterol methyltransferase C-terminal;; Methyltransferase domain;; Methyltransferase domain;; Methyltransferase domain;; Mycolic acid cyclopropane synthetase;; Methyltransferase domain;; Methyltransferase domain;; ubiE/COQ5 methyltransferase family	Sterol 24-C-methyltransferase erg6 OS=Schizosaccharomyces pombe (strain 972 / ATCC 24843) OX=284812 GN=erg6 PE=2 SV=1	Function unknown	hypothetical protein GSI_14724 [Ganoderma sinense ZZ0214-1]
GL18333	28.4043	7.33367	4.35437	4.6289	2.26636e-18	-1.88657	down	0.571704	-0.157273	normal	--	--	--	--	--	--	Transcriptional factor SWI5 OS=Saccharomyces cerevisiae (strain ATCC 204508 / S288c) OX=559292 GN=SWI5 PE=1 SV=1	--	transcription factor [Ganoderma sinense ZZ0214-1]
GL18335	2.86805	6.30892	2.81074	2.84214	1.3579e-08	1.06627	up	0.392967	-0.227006	normal	Posttranslational modification, protein turnover, chaperones	Molecular Function: serine-type endopeptidase activity (GO:0004252);; Biological Process: proteolysis (GO:0006508);;	biological process: metabolic process (GO:0008152);; molecular function: catalytic activity (GO:0003824)	--	--	Pro-kumamolisin, activation domain;; Subtilase family	Tripeptidyl-peptidase sed2 OS=Neosartorya fumigata (strain ATCC MYA-4609 / Af293 / CBS 101355 / FGSC A1100) OX=330879 GN=sed2 PE=1 SV=1	Posttranslational modification, protein turnover, chaperones	hypothetical protein GSI_14754 [Ganoderma sinense ZZ0214-1]
GL18348	14.0958	19.1723	15.6058	46.5265	0.0798547	0.396241	normal	9.37617e-15	1.29613	up	--	--	--	--	--	--	--	--	hypothetical protein GSI_14775 [Ganoderma sinense ZZ0214-1]
GL18370	26.5741	2.55219	1.67106	0.930098	4.07821e-73	-3.27403	down	0.0229453	-0.953551	normal	Cell wall/membrane/envelope biogenesis	Molecular Function: lysozyme activity (GO:0003796);; Biological Process: carbohydrate metabolic process (GO:0005975);; Biological Process: peptidoglycan catabolic process (GO:0009253);; Biological Process: cell wall macromolecule catabolic process (GO:0016998);;	molecular function: catalytic activity (GO:0003824);; biological process: metabolic process (GO:0008152);; biological process: cellular process (GO:0009987)	--	--	Glycosyl hydrolases family 25	N,O-diacetylmuramidase OS=Arthroderma benhamiae (strain ATCC MYA-4681 / CBS 112371) OX=663331 GN=ARB_05911 PE=1 SV=1	Cell wall/membrane/envelope biogenesis	hypothetical protein GSI_14925 [Ganoderma sinense ZZ0214-1]
GL18371	14557.5	9056.34	17103	2694.22	0.000204975	-0.70206	normal	5.54819e-85	-2.87942	down	--	--	--	--	--	--	--	Function unknown	hypothetical protein GSI_14908 [Ganoderma sinense ZZ0214-1]
GL18373	3.9469	5.17256	2.62175	8.1653	0.305419	0.338264	normal	8.05267e-10	1.34032	up	--	--	--	--	General function prediction only	Lysine methyltransferase	Protein N-terminal and lysine N-methyltransferase efm7 OS=Schizosaccharomyces pombe (strain 972 / ATCC 24843) OX=284812 GN=nnt1 PE=3 SV=1	Function unknown	hypothetical protein PYCCODRAFT_1478407 [Trametes coccinea BRFM310]
GL18402	4.99442	8.6746	3.47843	35.4589	0.00127798	0.731626	normal	2.11823e-62	3.01667	up	--	--	--	--	--	--	--	--	hypothetical protein GSI_09448 [Ganoderma sinense ZZ0214-1]
GL18417	50.0629	18.1176	10.9473	12.7103	1.97441e-11	-1.42755	down	0.92155	-0.0246962	normal	--	--	--	--	--	--	--	--	hypothetical protein GSI_09067 [Ganoderma sinense ZZ0214-1]
GL18418	9.99048	6.69281	5.54459	2.89341	0.0114204	-0.588118	normal	6.6707e-06	-1.1476	down	--	--	--	--	--	--	--	--	transporter [Ganoderma sinense ZZ0214-1]
GL18425	5.54649	6.19497	18.3385	5.52528	0.797506	0.113418	normal	1.77298e-19	-1.91293	down	Carbohydrate transport and metabolism	Biological Process: carbohydrate metabolic process (GO:0005975);; Molecular Function: isomerase activity (GO:0016853);; Molecular Function: carbohydrate binding (GO:0030246);;	biological process: metabolic process (GO:0008152);; molecular function: catalytic activity (GO:0003824);; molecular function: binding (GO:0005488)	Glycolysis / Gluconeogenesis (ko00010);; Galactose metabolism (ko00052);; Biosynthesis of antibiotics (ko01130)	Carbohydrate transport and metabolism	Aldose 1-epimerase	Probable aldose 1-epimerase ARB_05372 OS=Arthroderma benhamiae (strain ATCC MYA-4681 / CBS 112371) OX=663331 GN=ARB_05372 PE=1 SV=1	Carbohydrate transport and metabolism	hypothetical protein GSI_09370 [Ganoderma sinense ZZ0214-1]
GL18430	30.8446	10.8966	3.21381	3.32495	1.02642e-14	-1.47349	down	0.627605	-0.181816	normal	--	--	--	--	--	--	--	Secondary metabolites biosynthesis, transport and catabolism	cytochrome P450 [Ganoderma sinense ZZ0214-1]
GL18437	195.732	215.369	338.013	196.751	0.525246	0.101235	normal	1.27751e-11	-1.02371	down	Cell wall/membrane/envelope biogenesis	Molecular Function: UDP-glucose 6-dehydrogenase activity (GO:0003979);; Molecular Function: structural constituent of cell wall (GO:0005199);; Cellular Component: fungal-type cell wall (GO:0009277);; Molecular Function: NAD binding (GO:0051287);; Biological Process: oxidation-reduction process (GO:0055114);;	biological process: metabolic process (GO:0008152);; biological process: single-organism process (GO:0044699);; molecular function: catalytic activity (GO:0003824);; molecular function: structural molecule activity (GO:0005198);; cellular component: cell (GO:0005623);; cellular component: cell part (GO:0044464);; molecular function: binding (GO:0005488)	Pentose and glucuronate interconversions (ko00040);; Ascorbate and aldarate metabolism (ko00053);; Starch and sucrose metabolism (ko00500);; Amino sugar and nucleotide sugar metabolism (ko00520)	Carbohydrate transport and metabolism;; Signal transduction mechanisms	UDP-glucose/GDP-mannose dehydrogenase family, NAD binding domain;; UDP-glucose/GDP-mannose dehydrogenase family, UDP binding domain;; UDP-glucose/GDP-mannose dehydrogenase family, central domain	--	Cell wall/membrane/envelope biogenesis	hypothetical protein GSI_09287 [Ganoderma sinense ZZ0214-1]
GL18464	7.7407	10.4979	8.39086	47.7175	0.0117763	0.397654	normal	4.21406e-59	2.22544	up	Signal transduction mechanisms	Molecular Function: protein kinase activity (GO:0004672);; Molecular Function: ATP binding (GO:0005524);; Biological Process: protein phosphorylation (GO:0006468);;	biological process: metabolic process (GO:0008152);; biological process: cellular process (GO:0009987);; molecular function: catalytic activity (GO:0003824);; molecular function: binding (GO:0005488)	--	General function prediction only	Protein kinase domain;; Protein tyrosine kinase	Serine/threonine-protein kinase SCH9 OS=Candida albicans (strain SC5314 / ATCC MYA-2876) OX=237561 GN=SCH9 PE=3 SV=2	Signal transduction mechanisms	hypothetical protein GSI_09224 [Ganoderma sinense ZZ0214-1]
GL18477	55.785	146.452	83.7327	120.843	1.03242e-06	1.27122	up	0.0747412	0.281863	normal	Signal transduction mechanisms	Molecular Function: protein tyrosine phosphatase activity (GO:0004725);; Molecular Function: protein tyrosine/serine/threonine phosphatase activity (GO:0008138);; Biological Process: peptidyl-tyrosine dephosphorylation (GO:0035335);;	biological process: metabolic process (GO:0008152);; biological process: cellular process (GO:0009987);; molecular function: catalytic activity (GO:0003824)	--	--	Tyrosine phosphatase family;; Dual specificity phosphatase, catalytic domain	--	Signal transduction mechanisms	hypothetical protein GSI_10100 [Ganoderma sinense ZZ0214-1]
GL18488	374.755	543.2	93.2292	399.311	0.0893437	0.482272	normal	4.36791e-18	1.81538	up	Posttranslational modification, protein turnover, chaperones	--	--	--	Posttranslational modification, protein turnover, chaperones	--	FK506-binding protein 1 OS=Cryptococcus neoformans var. neoformans serotype D (strain JEC21 / ATCC MYA-565) OX=214684 GN=FPR1 PE=3 SV=1	Posttranslational modification, protein turnover, chaperones	hypothetical protein GSI_10451 [Ganoderma sinense ZZ0214-1]
GL18491	9.19015	13.5906	3.14922	17.0389	0.0357448	0.508722	normal	8.64245e-24	2.11645	up	Carbohydrate transport and metabolism;; General function prediction only	Biological Process: metabolic process (GO:0008152);; Molecular Function: hydrolase activity (GO:0016787);;	biological process: metabolic process (GO:0008152);; molecular function: catalytic activity (GO:0003824)	--	General function prediction only	Haloacid dehalogenase-like hydrolase;; haloacid dehalogenase-like hydrolase;; HAD-hyrolase-like	2-deoxyglucose-6-phosphate phosphatase 2 OS=Saccharomyces cerevisiae (strain ATCC 204508 / S288c) OX=559292 GN=DOG2 PE=1 SV=1	Function unknown	HAD-like protein [Dichomitus squalens LYAD-421 SS1]
GL18495	29.0068	12.9607	11.7667	13.9213	4.82081e-06	-1.12358	down	0.97973	0.00619457	normal	--	--	--	--	Chromatin structure and dynamics	MYND finger	--	Function unknown	hypothetical protein GSI_10208 [Ganoderma sinense ZZ0214-1]
GL18496	0.156386	0.298639	6.59557	31.1597	--	--	--	2.1729e-17	1.92115	up	--	--	--	--	--	--	--	--	--
GL18506	0.661634	3.49919	0.615828	11.6914	2.40359e-13	2.13664	up	1.25777e-49	3.79577	up	Coenzyme transport and metabolism	--	--	--	--	UbiA prenyltransferase family	Fumagillin beta-trans-bergamotene synthase af520 OS=Neosartorya fumigata (strain ATCC MYA-4609 / Af293 / CBS 101355 / FGSC A1100) OX=330879 GN=af520 PE=1 SV=1	Function unknown	hypothetical protein DICSQDRAFT_62599 [Dichomitus squalens LYAD-421 SS1]
GL18539	0.89534	5.78591	0	0	0.000145356	1.83327	up	--	--	--	--	--	--	--	--	--	--	--	--
GL18541	93.0119	8.64597	8.55478	2.64545	1.02792e-76	-3.33168	down	6.18887e-20	-1.86999	down	Energy production and conversion;; General function prediction only	Molecular Function: zinc ion binding (GO:0008270);; Molecular Function: oxidoreductase activity (GO:0016491);; Biological Process: oxidation-reduction process (GO:0055114);;	molecular function: binding (GO:0005488);; molecular function: catalytic activity (GO:0003824);; biological process: metabolic process (GO:0008152);; biological process: single-organism process (GO:0044699)	--	Energy production and conversion;; General function prediction only	Zinc-binding dehydrogenase;; Zinc-binding dehydrogenase;; Alcohol dehydrogenase GroES-like domain	Zinc-type alcohol dehydrogenase-like protein C1773.06c OS=Schizosaccharomyces pombe (strain 972 / ATCC 24843) OX=284812 GN=SPBC1773.06c PE=3 SV=1	Energy production and conversion	hypothetical protein GSI_11597 [Ganoderma sinense ZZ0214-1]
GL18545	16.8444	5.33242	9.65903	5.14871	2.94702e-21	-1.63627	down	0.00107017	-1.06141	down	Amino acid transport and metabolism;; Coenzyme transport and metabolism	Biological Process: branched-chain amino acid biosynthetic process (GO:0009082);; Molecular Function: L-leucine transaminase activity (GO:0052654);; Molecular Function: L-valine transaminase activity (GO:0052655);; Molecular Function: L-isoleucine transaminase activity (GO:0052656);;	biological process: metabolic process (GO:0008152);; biological process: cellular process (GO:0009987);; biological process: single-organism process (GO:0044699);; molecular function: catalytic activity (GO:0003824)	Cysteine and methionine metabolism (ko00270);; Valine, leucine and isoleucine degradation (ko00280);; Valine, leucine and isoleucine biosynthesis (ko00290);; Pantothenate and CoA biosynthesis (ko00770);; Biosynthesis of antibiotics (ko01130);; 2-Oxocarboxylic acid metabolism (ko01210);; Biosynthesis of amino acids (ko01230)	Amino acid transport and metabolism	Amino-transferase class IV	Branched-chain-amino-acid aminotransferase, mitochondrial OS=Schizosaccharomyces pombe (strain 972 / ATCC 24843) OX=284812 GN=eca39 PE=1 SV=3	Amino acid transport and metabolism	hypothetical protein GSI_11812 [Ganoderma sinense ZZ0214-1]
GL18557	3.55993	6.47707	6.52837	17.327	0.102865	0.682674	normal	0.000638503	1.06864	up	--	--	--	--	--	--	--	--	--
GL18563	1.50399	0.558223	0.691882	1.30652	0.00907766	-1.15011	down	0.149331	0.604893	normal	Energy production and conversion	Molecular Function: FMN binding (GO:0010181);; Molecular Function: oxidoreductase activity (GO:0016491);; Biological Process: oxidation-reduction process (GO:0055114);;	molecular function: binding (GO:0005488);; molecular function: catalytic activity (GO:0003824);; biological process: metabolic process (GO:0008152);; biological process: single-organism process (GO:0044699)	--	Energy production and conversion;; General function prediction only	NADH:flavin oxidoreductase / NADH oxidase family	Probable inactive reductase easA OS=Epichloe festucae var. lolii OX=73839 GN=easA PE=2 SV=1	Energy production and conversion	hypothetical protein GSI_11726 [Ganoderma sinense ZZ0214-1]
GL18635	4.1542	3.07902	9.75537	23.798	0.137741	-0.434762	normal	1.20845e-18	1.02777	up	--	--	--	--	--	Heterokaryon incompatibility protein (HET)	Vegetative incompatibility protein HET-E-1 OS=Podospora anserina OX=5145 GN=HET-E1 PE=4 SV=1	Function unknown	hypothetical protein GSI_04169 [Ganoderma sinense ZZ0214-1]
GL18640	256.083	123.232	192.863	93.3163	4.25603e-11	-1.06173	down	6.77665e-32	-1.2883	down	--	--	--	--	--	--	--	Function unknown	hypothetical protein GSI_04258 [Ganoderma sinense ZZ0214-1]
GL18645	17.8696	8.22648	6.34651	10.3805	0.000344502	-1.05348	down	0.128574	0.433025	normal	Posttranslational modification, protein turnover, chaperones	Molecular Function: protein C-terminal S-isoprenylcysteine carboxyl O-methyltransferase activity (GO:0004671);; Cellular Component: endoplasmic reticulum membrane (GO:0005789);; Biological Process: C-terminal protein methylation (GO:0006481);; Cellular Component: integral component of membrane (GO:0016021);;	biological process: metabolic process (GO:0008152);; biological process: cellular process (GO:0009987);; molecular function: catalytic activity (GO:0003824);; cellular component: cell (GO:0005623);; cellular component: membrane (GO:0016020);; cellular component: organelle (GO:0043226);; cellular component: organelle part (GO:0044422);; cellular component: membrane part (GO:0044425);; cellular com…	--	Posttranslational modification, protein turnover, chaperones	Isoprenylcysteine carboxyl methyltransferase (ICMT) family;; Phospholipid methyltransferase;; Ergosterol biosynthesis ERG4/ERG24 family	Protein-S-isoprenylcysteine O-methyltransferase OS=Schizosaccharomyces pombe (strain 972 / ATCC 24843) OX=284812 GN=mam4 PE=3 SV=1	Function unknown	hypothetical protein GSI_04210 [Ganoderma sinense ZZ0214-1]
GL18650	51.3583	113.763	134.273	161.45	3.22187e-18	1.09646	up	0.93382	0.0149765	normal	--	Cellular Component: integral component of membrane (GO:0016021);;	cellular component: membrane (GO:0016020);; cellular component: membrane part (GO:0044425)	--	--	--	--	--	hypothetical protein DICSQDRAFT_147721 [Dichomitus squalens LYAD-421 SS1]
GL18652	3.32036	7.68818	2.79853	3.68906	1.71777e-10	1.13945	up	0.571704	0.14195	normal	--	--	--	--	--	Heterokaryon incompatibility protein (HET)	Vegetative incompatibility protein HET-E-1 OS=Podospora anserina OX=5145 GN=HET-E1 PE=4 SV=1	Function unknown	hypothetical protein GSI_04275 [Ganoderma sinense ZZ0214-1]
GL18665	18.3434	21.6467	3.19483	8.00621	0.411287	0.200014	normal	0.00136583	1.01181	up	--	--	--	--	--	--	--	--	hypothetical protein GSI_12642 [Ganoderma sinense ZZ0214-1]
GL18671	5.61742	7.02222	5.28269	21.052	0.423275	0.265315	normal	2.18092e-11	1.67603	up	--	--	--	--	--	Ser-Thr-rich glycosyl-phosphatidyl-inositol-anchored membrane family	--	Function unknown	hypothetical protein GSI_12656 [Ganoderma sinense ZZ0214-1]
GL18681	4.14872	3.85583	2.35678	6.76059	0.7205	-0.124715	normal	2.33628e-07	1.21625	up	--	--	--	--	--	--	--	--	hypothetical protein GSI_12746 [Ganoderma sinense ZZ0214-1]
GL18683	4.12413	3.22198	0.813658	2.96398	0.292007	-0.362034	normal	1.89961e-05	1.4686	up	--	--	--	--	--	--	--	--	hypothetical protein TRAPUB_316, partial [Trametes pubescens]
GL18684	1.42893	0.347099	0.315582	0.356583	1.52736e-05	-1.70011	down	--	--	--	--	--	--	--	--	--	--	--	--
GL18692	1.19004	2.04255	0.564619	2.00577	--	--	--	0.00843748	1.29606	up	--	--	--	--	--	--	--	--	hypothetical protein GSI_12779 [Ganoderma sinense ZZ0214-1]
GL18697	2.85661	3.05452	1.9609	5.06317	0.912722	0.0638655	normal	0.00144379	1.03615	up	--	--	--	--	--	--	--	--	--
GL18725	4.1932	1.48949	4.16327	4.79981	1.81364e-05	-1.37136	down	0.900552	-0.0364309	normal	--	Molecular Function: hydrolase activity, hydrolyzing O-glycosyl compounds (GO:0004553);; Biological Process: cellulose catabolic process (GO:0030245);;	molecular function: catalytic activity (GO:0003824);; biological process: metabolic process (GO:0008152);; biological process: cellular process (GO:0009987)	Starch and sucrose metabolism (ko00500)	--	Glycosyl hydrolase family 7	Exoglucanase 1 OS=Phanerochaete chrysosporium OX=5306 GN=CBH1 PE=2 SV=1	Carbohydrate transport and metabolism	hypothetical protein GSI_12902 [Ganoderma sinense ZZ0214-1]
GL18767	2.48297	2.97477	1.86026	5.39553	0.659835	0.198851	normal	0.00096651	1.16985	up	--	--	--	--	--	--	--	--	hypothetical protein GSI_13088 [Ganoderma sinense ZZ0214-1]
GL18770	77.1586	4.50733	123.191	11.8975	4.64584e-45	-3.79413	down	4.22972e-71	-3.53049	down	--	Biological Process: regulation of immune system process (GO:0002682);; Molecular Function: carbohydrate binding (GO:0030246);;	biological process: biological regulation (GO:0065007);; molecular function: binding (GO:0005488)	--	--	Fungal immunomodulatory protein Fve	Immunomodulatory protein Ling Zhi-8 OS=Ganoderma lucidum OX=5315 PE=1 SV=2	--	RecName: Full=Immunomodulatory protein Ling Zhi-8; Short=LZ-8
GL18789	43.4343	1583.39	144.501	1428.55	6.11931e-13	3.41049	up	1.41325e-128	3.02246	up	Posttranslational modification, protein turnover, chaperones	Molecular Function: protein C-terminal S-isoprenylcysteine carboxyl O-methyltransferase activity (GO:0004671);; Cellular Component: endoplasmic reticulum membrane (GO:0005789);; Biological Process: C-terminal protein methylation (GO:0006481);; Cellular Component: integral component of membrane (GO:0016021);;	biological process: metabolic process (GO:0008152);; biological process: cellular process (GO:0009987);; molecular function: catalytic activity (GO:0003824);; cellular component: cell (GO:0005623);; cellular component: membrane (GO:0016020);; cellular component: organelle (GO:0043226);; cellular component: organelle part (GO:0044422);; cellular component: membrane part (GO:0044425);; cellular com…	--	--	Isoprenylcysteine carboxyl methyltransferase (ICMT) family;; Phospholipid methyltransferase;; Ergosterol biosynthesis ERG4/ERG24 family	--	Intracellular trafficking, secretion, and vesicular transport	hypothetical protein GSI_13193 [Ganoderma sinense ZZ0214-1]
GL18792	11.4934	4.79259	17.6286	17.113	4.11251e-07	-1.2205	down	0.408649	-0.257529	normal	--	Molecular Function: aspartic-type endopeptidase activity (GO:0004190);; Biological Process: proteolysis (GO:0006508);;	biological process: metabolic process (GO:0008152);; molecular function: catalytic activity (GO:0003824)	--	Posttranslational modification, protein turnover, chaperones	Eukaryotic aspartyl protease	Polyporopepsin OS=Irpex lacteus OX=5319 PE=1 SV=1	Posttranslational modification, protein turnover, chaperones	transporter [Ganoderma sinense ZZ0214-1]
GL18800	9.98649	4.53794	3.3508	1.7844	5.52815e-09	-1.12804	down	0.000381801	-1.07423	down	Energy production and conversion	--	--	--	Secondary metabolites biosynthesis, transport and catabolism	short chain dehydrogenase;; Enoyl-(Acyl carrier protein) reductase;; KR domain	Uncharacterized oxidoreductase C162.03 OS=Schizosaccharomyces pombe (strain 972 / ATCC 24843) OX=284812 GN=SPCC162.03 PE=3 SV=1	Function unknown	hypothetical protein GSI_03157 [Ganoderma sinense ZZ0214-1]
GL18813	99.4049	251.78	159.308	255.351	7.00491e-12	1.26836	up	0.000583558	0.429062	normal	--	Molecular Function: DNA binding (GO:0003677);; Cellular Component: nucleus (GO:0005634);; Biological Process: transcription, DNA-templated (GO:0006351);; Molecular Function: zinc ion binding (GO:0008270);;	molecular function: binding (GO:0005488);; cellular component: cell (GO:0005623);; cellular component: organelle (GO:0043226);; cellular component: cell part (GO:0044464);; biological process: metabolic process (GO:0008152);; biological process: cellular process (GO:0009987)	--	--	Fungal specific transcription factor domain	Protein priB OS=Lentinula edodes OX=5353 GN=priB PE=2 SV=1	Transcription	transcription factor [Ganoderma sinense ZZ0214-1]
GL18824	148.943	48.8009	8.89956	4.24465	5.65561e-10	-1.5435	down	0.000454652	-1.2092	down	--	--	--	--	--	--	--	--	--
GL18830	0	0	0.124861	0.929716	--	--	--	7.83203e-05	2.04779	up	--	--	--	--	--	--	--	Function unknown	hypothetical protein PLEOSDRAFT_1114726 [Pleurotus ostreatus PC15]
GL18839	3.35582	2.37284	1.58124	5.91084	0.192918	-0.474529	normal	5.96615e-07	1.53573	up	Cell wall/membrane/envelope biogenesis	Molecular Function: catalytic activity (GO:0003824);; Molecular Function: coenzyme binding (GO:0050662);;	molecular function: catalytic activity (GO:0003824);; molecular function: binding (GO:0005488)	--	Defense mechanisms	NAD dependent epimerase/dehydratase family;; 3-beta hydroxysteroid dehydrogenase/isomerase family;; Male sterility protein;; NAD(P)H-binding;; GDP-mannose 4,6 dehydratase;; NmrA-like family	Putative NADPH-dependent methylglyoxal reductase GRP2 OS=Candida albicans (strain SC5314 / ATCC MYA-2876) OX=237561 GN=GRP2 PE=1 SV=2	Cell wall/membrane/envelope biogenesis	NAD(P)-binding protein [Dichomitus squalens LYAD-421 SS1]
GL18842	2.20017	3.15334	1.54605	7.66433	0.0462165	0.463299	normal	1.34006e-25	2.00232	up	--	--	--	--	--	--	--	--	hypothetical protein DICSQDRAFT_129745 [Dichomitus squalens LYAD-421 SS1]
GL18848	7.27053	7.19913	14.8016	6.64764	0.904752	-0.0444427	normal	2.79451e-12	-1.36756	down	Cell wall/membrane/envelope biogenesis	Molecular Function: catalytic activity (GO:0003824);; Molecular Function: coenzyme binding (GO:0050662);;	molecular function: catalytic activity (GO:0003824);; molecular function: binding (GO:0005488)	--	Defense mechanisms	NAD dependent epimerase/dehydratase family;; 3-beta hydroxysteroid dehydrogenase/isomerase family;; NAD(P)H-binding;; Male sterility protein;; GDP-mannose 4,6 dehydratase;; NmrA-like family;; Polysaccharide biosynthesis protein	Ketoreductase azaE OS=Aspergillus niger (strain ATCC 1015 / CBS 113.46 / FGSC A1144 / LSHB Ac4 / NCTC 3858a / NRRL 328 / USDA 3528.7) OX=380704 GN=azaE PE=2 SV=1	Cell wall/membrane/envelope biogenesis	hypothetical protein GSI_10522 [Ganoderma sinense ZZ0214-1]
GL18855	3.88647	10.1963	4.68397	51.869	7.90784e-08	1.284	up	4.23802e-90	3.15578	up	--	--	--	--	--	--	--	--	hypothetical protein DICSQDRAFT_160407 [Dichomitus squalens LYAD-421 SS1]
GL18870	7.69684	10.0044	4.94076	13.1774	0.305072	0.328205	normal	0.00136295	1.08461	up	--	--	--	--	--	--	--	--	--
GL18873	3.76602	6.17667	2.04788	15.2961	0.0145449	0.640516	normal	9.36928e-22	2.52588	up	Carbohydrate transport and metabolism	Molecular Function: isomerase activity (GO:0016853);;	molecular function: catalytic activity (GO:0003824)	--	--	Lactonase, 7-bladed beta-propeller	Probable 6-phosphogluconolactonase ARB_02015 OS=Arthroderma benhamiae (strain ATCC MYA-4681 / CBS 112371) OX=663331 GN=ARB_02015 PE=1 SV=1	Carbohydrate transport and metabolism	hypothetical protein GSI_10666 [Ganoderma sinense ZZ0214-1]
GL18881	20.5387	22.2689	11.5901	29.9876	0.675927	0.0816679	normal	9.37039e-18	1.11148	up	Function unknown	--	--	--	--	Esterase-like activity of phytase	Uncharacterized secreted protein ARB_04696 OS=Arthroderma benhamiae (strain ATCC MYA-4681 / CBS 112371) OX=663331 GN=ARB_04696 PE=1 SV=1	Function unknown	hypothetical protein GSI_10708 [Ganoderma sinense ZZ0214-1]
GL18882	3.09128	5.60951	2.56678	12.8063	0.000751179	0.784018	normal	7.50905e-18	1.9842	up	Signal transduction mechanisms	--	--	--	Signal transduction mechanisms	Protein kinase domain;; Protein tyrosine kinase	Negative regulator of sexual conjugation and meiosis OS=Schizosaccharomyces pombe (strain 972 / ATCC 24843) OX=284812 GN=ran1 PE=1 SV=2	Signal transduction mechanisms	hypothetical protein GSI_10721 [Ganoderma sinense ZZ0214-1]
GL18892	8.07861	22.5295	7.27545	47.5447	2.4542e-17	1.40348	up	2.81659e-45	2.40415	up	--	--	--	--	--	--	--	--	hypothetical protein DICSQDRAFT_108447 [Dichomitus squalens LYAD-421 SS1]
GL18896	3.65447	3.25286	8.53499	4.85838	0.550165	-0.186845	normal	2.15736e-05	-1.02632	down	--	--	--	--	--	--	--	--	--
GL18898	20.2167	4.33203	0.209443	0.591007	2.10058e-08	-1.96066	down	--	--	--	--	--	--	--	General function prediction only	Zinc finger, C2H2 type	C2H2 finger domain transcription factor sebA OS=Neosartorya fumigata (strain ATCC MYA-4609 / Af293 / CBS 101355 / FGSC A1100) OX=330879 GN=sebA PE=4 SV=1	Function unknown	hypothetical protein TRAPUB_962 [Trametes pubescens]
GL18908	28.7333	19.4266	21.7368	71.8968	0.00102737	-0.582464	normal	6.80805e-28	1.45502	up	--	--	--	--	--	--	--	--	hypothetical protein GSI_14690 [Ganoderma sinense ZZ0214-1]
GL18912	2.75133	4.78768	3.06529	15.6919	2.04279e-05	0.745767	normal	5.05861e-48	2.07691	up	--	Cellular Component: integral component of membrane (GO:0016021);;	cellular component: membrane (GO:0016020);; cellular component: membrane part (GO:0044425)	--	--	--	--	Function unknown	transcription factor [Ganoderma sinense ZZ0214-1]
GL18913	67.7941	7.4646	81.7493	20.0982	3.6173e-06	-2.24185	down	0.000926787	-1.77704	down	Energy production and conversion	Molecular Function: binding (GO:0005488);; Molecular Function: oxidoreductase activity (GO:0016491);;	molecular function: binding (GO:0005488);; molecular function: catalytic activity (GO:0003824)	--	Energy production and conversion	Oxidoreductase NAD-binding domain;; Globin;; Protoglobin;; Oxidoreductase FAD-binding domain	Flavohemoprotein OS=Saccharomyces cerevisiae (strain ATCC 204508 / S288c) OX=559292 GN=YHB1 PE=1 SV=2	Energy production and conversion	hypothetical protein GSI_12102 [Ganoderma sinense ZZ0214-1]
GL18918	0	0	3.01951	9.55701	--	--	--	9.41763e-08	1.36331	up	--	--	--	--	--	--	--	--	hypothetical protein GSI_12134 [Ganoderma sinense ZZ0214-1]
GL18937	5.93001	2.35845	4.04344	2.02138	1.8765e-05	-1.24733	down	0.000176901	-1.17313	down	--	Cellular Component: membrane (GO:0016020);;	cellular component: membrane (GO:0016020)	--	--	--	--	Function unknown	hypothetical protein GSI_12074 [Ganoderma sinense ZZ0214-1]
GL18940	3.19794	1.43473	2.02992	1.13983	0.0124263	-1.01749	normal	0.00112201	-1.03158	down	--	--	--	--	--	Heterokaryon incompatibility protein (HET)	Vegetative incompatibility protein HET-E-1 OS=Podospora anserina OX=5145 GN=HET-E1 PE=4 SV=1	Function unknown	hypothetical protein GSI_12055 [Ganoderma sinense ZZ0214-1]
GL18959	1.58034	1.64353	1.20076	3.46308	0.966537	0.0240857	normal	0.00057002	1.18341	up	--	--	--	--	--	BTB/POZ domain	--	Function unknown	hypothetical protein GSI_12016 [Ganoderma sinense ZZ0214-1]
GL18964	14.9695	16.2528	8.19624	23.7137	0.70754	0.0835953	normal	1.96972e-16	1.26651	up	--	--	--	--	--	--	--	--	hypothetical protein GSI_11922 [Ganoderma sinense ZZ0214-1]
GL18990	9.64572	32.3668	11.9736	144.062	8.841e-16	1.64404	up	2.71587e-82	3.27266	up	--	--	--	--	--	--	--	Function unknown	hypothetical protein GSI_14431 [Ganoderma sinense ZZ0214-1]
GL19018	5.62305	8.61004	5.3221	38.0377	0.000223449	0.567889	normal	6.71044e-85	2.5574	up	--	--	--	--	--	--	--	--	hypothetical protein GSI_04822 [Ganoderma sinense ZZ0214-1]
GL19021	3.56226	16.0545	4.07126	9.51881	5.22273e-13	1.96852	up	3.15315e-05	0.937513	normal	Carbohydrate transport and metabolism	--	--	--	--	Necrosis inducing protein (NPP1)	--	Function unknown	hypothetical protein GSI_04435 [Ganoderma sinense ZZ0214-1]
GL19024	10.9452	17.7753	5.43311	17.8954	0.000289729	0.648041	normal	4.9474e-24	1.44916	up	--	--	--	--	Coenzyme transport and metabolism	Potential Queuosine, Q, salvage protein family	Queuosine salvage protein OS=Schizosaccharomyces pombe (strain 972 / ATCC 24843) OX=284812 GN=SPAC589.05c PE=3 SV=1	Function unknown	hypothetical protein GSI_04397 [Ganoderma sinense ZZ0214-1]
GL19031	22.5505	10.965	17.2386	9.13041	5.54501e-13	-1.05067	down	7.87181e-12	-1.14081	down	--	--	--	--	--	--	--	--	hypothetical protein GSI_05087 [Ganoderma sinense ZZ0214-1]
GL19057	1.41919	0.772506	3.59415	12.821	--	--	--	1.68474e-06	1.47754	up	--	--	--	--	--	--	--	--	--
GL19059	2.16769	7.91356	2.26917	10.7587	4.44495e-08	1.63889	up	1.09342e-06	1.79166	up	--	--	--	--	--	CFEM domain	--	Function unknown	hypothetical protein A1O7_01246, partial [Cladophialophora yegresii CBS 114405]
GL19061	5.30597	14.3086	8.42838	33.6569	8.27458e-05	1.24924	up	2.97312e-14	1.6783	up	--	--	--	--	--	CFEM domain	--	--	--
GL19071	6.03041	7.8251	5.54914	15.1146	0.0818112	0.335175	normal	6.66542e-11	1.16825	up	--	--	--	--	--	--	--	--	hypothetical protein GSI_07306 [Ganoderma sinense ZZ0214-1]
GL19089	6.36673	7.28053	4.24547	18.0185	0.622149	0.147762	normal	8.71023e-19	1.77774	up	--	--	--	--	--	Cerato-platanin	Allergen Asp f 15 homolg OS=Arthroderma benhamiae (strain ATCC MYA-4681 / CBS 112371) OX=663331 GN=ARB_05304 PE=1 SV=1	Function unknown	hypothetical protein GSI_11247 [Ganoderma sinense ZZ0214-1]
GL19102	0.950705	11.1373	4.89924	165.763	3.18307e-16	2.96289	up	5.16528e-28	4.27411	up	--	--	--	--	--	Cerato-platanin	Protein SnodProt1 OS=Phaeosphaeria nodorum (strain SN15 / ATCC MYA-4574 / FGSC 10173) OX=321614 GN=SNOG_13722 PE=2 SV=1	Function unknown	hypothetical protein GSI_04460 [Ganoderma sinense ZZ0214-1]
GL19106	0.182322	0.301447	0.165617	1.79382	--	--	--	2.40627e-12	2.71932	up	--	--	--	--	--	--	--	--	hypothetical protein GSI_04516 [Ganoderma sinense ZZ0214-1]
GL19122	1.15976	2.08543	0.156878	1.89292	0.033064	0.730053	normal	5.32657e-07	2.57464	up	General function prediction only	--	--	--	General function prediction only	WD domain, G-beta repeat;; Anaphase-promoting complex subunit 4 WD40 domain;; WD40-like Beta Propeller Repeat	Vegetative incompatibility protein HET-E-1 OS=Podospora anserina OX=5145 GN=HET-E1 PE=4 SV=1	Function unknown	hypothetical protein GSI_08130 [Ganoderma sinense ZZ0214-1]
GL19132	3.03518	2.43333	0.810961	3.15501	0.430136	-0.317878	normal	0.00369362	1.42777	up	Coenzyme transport and metabolism;; Energy production and conversion	Molecular Function: oxidoreductase activity (GO:0016491);;	molecular function: catalytic activity (GO:0003824)	--	--	FAD binding domain	--	--	hypothetical protein GSI_03632 [Ganoderma sinense ZZ0214-1]
GL19134	11.5659	26.4497	8.94774	408.806	6.29151e-21	1.1427	up	5.87292e-171	5.13925	up	Cell cycle control, cell division, chromosome partitioning;; Inorganic ion transport and metabolism;; Cell wall/membrane/envelope biogenesis	Molecular Function: copper ion binding (GO:0005507);; Molecular Function: oxidoreductase activity (GO:0016491);; Biological Process: oxidation-reduction process (GO:0055114);;	molecular function: binding (GO:0005488);; molecular function: catalytic activity (GO:0003824);; biological process: metabolic process (GO:0008152);; biological process: single-organism process (GO:0044699)	--	Secondary metabolites biosynthesis, transport and catabolism	Multicopper oxidase;; Multicopper oxidase;; Multicopper oxidase	Laccase OS=Phlebia radiata OX=5308 GN=LAC PE=1 SV=2	Secondary metabolites biosynthesis, transport and catabolism	laccase, partial [Ganoderma lucidum]
GL19138	39.014	18.5006	37.5637	17.3937	0.0856884	-0.864129	normal	1.58918e-25	-1.34608	down	--	--	--	--	--	--	--	Function unknown	hypothetical protein GSI_07616 [Ganoderma sinense ZZ0214-1]
GL19160	1.97884	2.88915	0.27316	2.44165	0.241379	0.45267	normal	3.70372e-06	2.26063	up	--	--	--	--	--	--	--	--	hypothetical protein GSI_12477 [Ganoderma sinense ZZ0214-1]
GL19220	27.0581	35.9165	80.7593	43.1281	0.116284	0.357564	normal	3.04484e-07	-1.13606	down	--	--	--	--	--	--	--	Function unknown	hypothetical protein GSI_05159 [Ganoderma sinense ZZ0214-1]
GL19228	2.13027	1.7976	0.798426	3.31511	0.654397	-0.23136	normal	0.000480537	1.54651	up	--	--	--	--	--	--	--	--	hypothetical protein GSI_08204 [Ganoderma sinense ZZ0214-1]
GL19260	10.0021	9.35816	2.23703	17.1763	0.777038	-0.118574	normal	3.15202e-15	2.47361	up	--	--	--	--	--	--	--	--	--
GL19262	60.2577	37.1622	27.274	258.56	6.85525e-06	-0.715001	normal	1.63312e-85	2.94258	up	--	--	--	--	--	--	--	Function unknown	hypothetical protein GSI_02849 [Ganoderma sinense ZZ0214-1]
GL19326	1.24679	2.74316	2.5811	4.15359	0.000210955	1.02243	up	0.0888441	0.422204	normal	Carbohydrate transport and metabolism	Molecular Function: hydrolase activity, hydrolyzing O-glycosyl compounds (GO:0004553);; Biological Process: carbohydrate metabolic process (GO:0005975);;	molecular function: catalytic activity (GO:0003824);; biological process: metabolic process (GO:0008152)	--	--	Cellulase (glycosyl hydrolase family 5)	Beta-xylosidase OS=Phanerochaete chrysosporium OX=5306 GN=Xyl5 PE=1 SV=2	Function unknown	glycoside hydrolase [Dichomitus squalens LYAD-421 SS1]
GL19328	729.301	641.742	1164.32	590.894	0.112955	-0.216459	normal	9.38134e-25	-1.21909	down	--	--	--	--	--	Cerato-platanin	Protein SnodProt1 OS=Phaeosphaeria nodorum (strain SN15 / ATCC MYA-4574 / FGSC 10173) OX=321614 GN=SNOG_13722 PE=2 SV=1	Function unknown	hypothetical protein GSI_03065 [Ganoderma sinense ZZ0214-1]
GL19331	5.6216	10.7467	6.96972	17.1222	2.34803e-07	0.877235	normal	8.69435e-07	1.02742	up	Carbohydrate transport and metabolism	Biological Process: carbohydrate metabolic process (GO:0005975);; Molecular Function: xylan 1,4-beta-xylosidase activity (GO:0009044);;	biological process: metabolic process (GO:0008152);; molecular function: catalytic activity (GO:0003824)	--	--	Cellulase (glycosyl hydrolase family 5)	Beta-xylosidase OS=Phanerochaete chrysosporium OX=5306 GN=Xyl5 PE=1 SV=2	Function unknown	hypothetical protein GSI_03061 [Ganoderma sinense ZZ0214-1]
GL19332	4.09591	3.34797	3.0627	13.1407	0.45558	-0.284868	normal	6.02878e-13	1.76776	up	--	--	--	--	--	Glycosyl hydrolase family 61	Polysaccharide monooxygenase Cel61a OS=Myceliophthora thermophila (strain ATCC 42464 / BCRC 31852 / DSM 1799) OX=573729 GN=Cel61a PE=1 SV=1	Carbohydrate transport and metabolism	hypothetical protein GSI_03131 [Ganoderma sinense ZZ0214-1]
GL19335	2.61971	2.76825	0.863277	4.18565	0.914187	0.0484547	normal	1.4972e-08	1.87332	up	Energy production and conversion	--	--	--	Secondary metabolites biosynthesis, transport and catabolism	short chain dehydrogenase;; Enoyl-(Acyl carrier protein) reductase;; KR domain	Uncharacterized oxidoreductase C162.03 OS=Schizosaccharomyces pombe (strain 972 / ATCC 24843) OX=284812 GN=SPCC162.03 PE=3 SV=1	Function unknown	hypothetical protein GSI_03157 [Ganoderma sinense ZZ0214-1]
GL19367	9.44233	8.72492	2.0545	7.61498	0.498941	-0.14111	normal	6.73395e-20	1.60741	up	--	--	--	--	--	Heterokaryon incompatibility protein (HET)	Vegetative incompatibility protein HET-E-1 OS=Podospora anserina OX=5145 GN=HET-E1 PE=4 SV=1	Function unknown	hypothetical protein GSI_08135 [Ganoderma sinense ZZ0214-1]
GL19368	7.92956	3.73857	20.417	12.7507	1.15949e-07	-1.07626	down	2.83553e-06	-0.899153	normal	--	--	--	--	--	Heterokaryon incompatibility protein (HET)	Vegetative incompatibility protein HET-E-1 OS=Podospora anserina OX=5145 GN=HET-E1 PE=4 SV=1	Function unknown	hypothetical protein GSI_08133 [Ganoderma sinense ZZ0214-1]
GL19369	0.782386	4.62381	2.3582	50.9987	0.000440537	1.75854	up	3.6283e-97	4.04643	up	--	--	--	--	--	--	--	Function unknown	hypothetical protein GSI_08156 [Ganoderma sinense ZZ0214-1]
GL19370	20.9015	26.0784	46.3446	26.0497	0.264463	0.276168	normal	9.33836e-11	-1.0636	down	Transcription	Molecular Function: glyoxalase III activity (GO:0019172);; Biological Process: methylglyoxal catabolic process to D-lactate via S-lactoyl-glutathione (GO:0019243);;	molecular function: catalytic activity (GO:0003824);; biological process: metabolic process (GO:0008152);; biological process: cellular process (GO:0009987);; biological process: single-organism process (GO:0044699)	--	--	DJ-1/PfpI family	--	Function unknown	hypothetical protein GSI_08153 [Ganoderma sinense ZZ0214-1]
GL19398	4.89665	1.87988	1.61093	2.3866	1.60624e-08	-1.32966	down	0.391006	0.313335	normal	General function prediction only	--	--	--	--	Pyridoxamine 5'-phosphate oxidase;; Oxidoreductase FAD-binding domain	--	Function unknown	hypothetical protein GSI_08377 [Ganoderma sinense ZZ0214-1]
GL19402	4.46642	5.6516	1.49085	52.8377	0.311302	0.297094	normal	5.28447e-118	4.74006	up	--	--	--	--	--	--	--	--	hypothetical protein GSI_08383 [Ganoderma sinense ZZ0214-1]
GL19413	2.75711	2.78879	2.3444	6.68365	0.97005	-0.0168502	normal	4.13444e-05	1.17992	up	--	--	--	--	--	--	--	--	hypothetical protein GSI_15461 [Ganoderma sinense ZZ0214-1]
GL19414	6.04683	9.683	4.42758	18.8667	0.0305022	0.611886	normal	1.33766e-18	1.79091	up	--	--	--	--	--	--	--	--	hypothetical protein GSI_15443 [Ganoderma sinense ZZ0214-1]
GL19419	0.330789	0.592546	0.192296	4.71215	--	--	--	4.12207e-17	3.59993	up	--	--	--	--	--	--	--	--	hypothetical protein DICSQDRAFT_134996 [Dichomitus squalens LYAD-421 SS1]
GL19422	0.631011	0.98675	1.79126	0.627079	0.177651	0.537776	normal	4.40241e-08	-1.63082	down	--	--	--	--	--	--	--	--	hypothetical protein GSI_15474 [Ganoderma sinense ZZ0214-1]
GL19426	2.79488	2.69381	6.17855	3.16926	0.860744	-0.0823272	normal	0.00731723	-1.1089	down	--	--	--	--	--	--	Aspirochlorine biosynthesis protein N OS=Aspergillus oryzae (strain ATCC 42149 / RIB 40) OX=510516 GN=aclN PE=4 SV=1	Function unknown	hypothetical protein GSI_15511 [Ganoderma sinense ZZ0214-1]
GL19441	79.8344	47.8772	76.523	40.9968	3.64544e-08	-0.759253	normal	2.90407e-21	-1.14195	down	--	--	--	--	--	RING-H2 zinc finger domain;; Ring finger domain;; Zinc finger, C3HC4 type (RING finger);; Anaphase-promoting complex subunit 11 RING-H2 finger	--	Posttranslational modification, protein turnover, chaperones	hypothetical protein GSI_15396 [Ganoderma sinense ZZ0214-1]
GL19443	229.583	109.033	172.297	74.1819	1.62772e-09	-1.07745	down	1.63625e-37	-1.45123	down	--	--	--	--	--	Fungal Zn(2)-Cys(6) binuclear cluster domain	--	Transcription	transcription factor [Ganoderma sinense ZZ0214-1]
GL19456	8.9887	11.6814	13.0687	43.873	0.320588	0.318012	normal	5.29511e-12	1.44255	up	Carbohydrate transport and metabolism;; General function prediction only	Biological Process: metabolic process (GO:0008152);; Molecular Function: hydrolase activity (GO:0016787);;	biological process: metabolic process (GO:0008152);; molecular function: catalytic activity (GO:0003824)	--	General function prediction only	Haloacid dehalogenase-like hydrolase;; haloacid dehalogenase-like hydrolase;; HAD-hyrolase-like	Glycerol-1-phosphate phosphohydrolase 2 OS=Saccharomyces cerevisiae (strain ATCC 204508 / S288c) OX=559292 GN=GPP2 PE=1 SV=1	Function unknown	hypothetical protein GSI_15102 [Ganoderma sinense ZZ0214-1]
GL19461	140.352	159.673	152.516	85.3348	0.342802	0.149203	normal	1.9406e-18	-1.08088	down	Signal transduction mechanisms	Molecular Function: protein serine/threonine kinase activity (GO:0004674);; Molecular Function: ATP binding (GO:0005524);; Biological Process: protein phosphorylation (GO:0006468);;	biological process: metabolic process (GO:0008152);; biological process: cellular process (GO:0009987);; molecular function: catalytic activity (GO:0003824);; molecular function: binding (GO:0005488)	--	General function prediction only;; Signal transduction mechanisms	Protein kinase domain;; Protein tyrosine kinase;; Protein kinase C terminal domain;; Haspin like kinase domain	Serine/threonine-protein kinase gad8 OS=Schizosaccharomyces pombe (strain 972 / ATCC 24843) OX=284812 GN=gad8 PE=1 SV=1	Signal transduction mechanisms	transporter [Ganoderma sinense ZZ0214-1]
GL19520	773.432	270.697	2380.95	280.041	0.00124138	-1.30754	down	2.07404e-19	-3.07091	down	--	--	--	--	--	--	--	Function unknown	hypothetical protein GSI_15314 [Ganoderma sinense ZZ0214-1]
GL19522	97.3219	52.5005	59.0916	31.7912	5.36585e-07	-0.898609	normal	1.87098e-25	-1.13396	down	Lipid transport and metabolism	Cellular Component: membrane (GO:0016020);;	cellular component: membrane (GO:0016020)	--	--	alpha/beta hydrolase fold;; Steryl acetyl hydrolase	AB hydrolase superfamily protein C4A8.06c OS=Schizosaccharomyces pombe (strain 972 / ATCC 24843) OX=284812 GN=SPAC4A8.06c PE=3 SV=1	Lipid transport and metabolism	hypothetical protein GSI_15274 [Ganoderma sinense ZZ0214-1]
GL19526	346.471	226.38	551.772	216.426	2.12743e-05	-0.637878	normal	4.40104e-29	-1.5849	down	Secondary metabolites biosynthesis, transport and catabolism;; Defense mechanisms	Molecular Function: NADPH-hemoprotein reductase activity (GO:0003958);; Cellular Component: mitochondrial outer membrane (GO:0005741);; Cellular Component: endoplasmic reticulum membrane (GO:0005789);; Cellular Component: plasma membrane (GO:0005886);; Molecular Function: FMN binding (GO:0010181);; Cellular Component: integral component of membrane (GO:0016021);; Biological Process: sterol biosyn…	biological process: metabolic process (GO:0008152);; biological process: single-organism process (GO:0044699);; molecular function: catalytic activity (GO:0003824);; cellular component: cell (GO:0005623);; cellular component: membrane (GO:0016020);; cellular component: organelle (GO:0043226);; cellular component: organelle part (GO:0044422);; cellular component: cell part (GO:0044464);; cellular …	--	Energy production and conversion	FAD binding domain;; Flavodoxin;; Oxidoreductase NAD-binding domain	NADPH--cytochrome P450 reductase OS=Phanerochaete chrysosporium OX=5306 GN=CPR PE=2 SV=1	Inorganic ion transport and metabolism	hypothetical protein GSI_15295 [Ganoderma sinense ZZ0214-1]
GL19532	2.13623	1.78345	4.58776	1.48141	0.588981	-0.263005	normal	0.00312336	-1.52494	down	Posttranslational modification, protein turnover, chaperones	--	--	--	Posttranslational modification, protein turnover, chaperones	Hsp20/alpha crystallin family	Heat shock protein 16 OS=Schizosaccharomyces pombe (strain 972 / ATCC 24843) OX=284812 GN=hsp16 PE=1 SV=1	Posttranslational modification, protein turnover, chaperones	hypothetical protein GSI_15246 [Ganoderma sinense ZZ0214-1]
GL19564	19.1482	9.51812	6.57786	4.70281	1.40674e-09	-1.01284	down	0.000922188	-0.715497	normal	Carbohydrate transport and metabolism	Molecular Function: 3-dehydroquinate synthase activity (GO:0003856);; Biological Process: aromatic amino acid family biosynthetic process (GO:0009073);; Molecular Function: oxidoreductase activity (GO:0016491);; Molecular Function: isomerase activity (GO:0016853);; Biological Process: oxidation-reduction process (GO:0055114);;	molecular function: catalytic activity (GO:0003824);; biological process: metabolic process (GO:0008152);; biological process: cellular process (GO:0009987);; biological process: single-organism process (GO:0044699)	--	--	Lactonase, 7-bladed beta-propeller	Uncharacterized protein C18E5.01 OS=Schizosaccharomyces pombe (strain 972 / ATCC 24843) OX=284812 GN=SPBC18E5.01 PE=3 SV=1	Carbohydrate transport and metabolism	hypothetical protein GSI_04338 [Ganoderma sinense ZZ0214-1]
GL19566	1.90431	1.26552	0.482954	2.36537	0.265204	-0.521625	normal	1.76746e-05	1.7644	up	--	--	--	--	--	--	--	--	hypothetical protein GSI_04352 [Ganoderma sinense ZZ0214-1]
GL19567	77.4311	11.4126	168.363	23.5416	0.00165502	-1.69628	down	8.42989e-14	-2.79062	down	--	--	--	--	--	--	--	--	--
GL19574	3.76348	1.53443	0.958507	1.41082	5.0133e-05	-1.20928	down	0.503336	0.28283	normal	--	--	--	--	--	--	--	--	hypothetical protein GSI_05098 [Ganoderma sinense ZZ0214-1]
GL19589	270.005	158.96	289.081	122.939	4.58621e-07	-0.782523	normal	9.28793e-24	-1.46509	down	--	Molecular Function: hydrolase activity (GO:0016787);;	molecular function: catalytic activity (GO:0003824)	--	Posttranslational modification, protein turnover, chaperones	Eukaryotic aspartyl protease;; Xylanase inhibitor N-terminal;; Aspartyl protease	Polyporopepsin OS=Irpex lacteus OX=5319 PE=1 SV=1	Posttranslational modification, protein turnover, chaperones	transporter [Ganoderma sinense ZZ0214-1]
GL19592	2.59493	0.982607	1.94984	2.27614	6.02227e-05	-1.2838	down	0.963269	-0.0224757	normal	--	--	--	--	--	--	--	--	--
GL19616	5.52448	8.99677	1.91943	5.53034	0.00380401	0.639148	normal	8.55691e-06	1.21342	up	--	--	--	--	--	--	--	Function unknown	hypothetical protein GSI_10932 [Ganoderma sinense ZZ0214-1]
GL19621	22.0513	18.8281	40.2568	16.5832	0.365339	-0.253148	normal	2.95749e-21	-1.49591	down	--	--	--	--	--	--	--	--	hypothetical protein GSI_10945 [Ganoderma sinense ZZ0214-1]
GL19629	24.1373	74.3377	27.5988	106.397	1.20802e-17	1.53421	up	1.25586e-31	1.67324	up	--	--	--	--	--	--	--	Function unknown	hypothetical protein GSI_02089 [Ganoderma sinense ZZ0214-1]
GL19637	45.4287	18.1387	29.7087	19.2052	7.65726e-23	-1.33305	down	6.90602e-08	-0.861532	normal	General function prediction only	--	--	--	--	NmrA-like family	--	Function unknown	hypothetical protein GSI_02101 [Ganoderma sinense ZZ0214-1]
GL19641	4.93087	4.73101	2.49536	7.63692	0.84281	-0.0925388	normal	0.00502438	1.19677	up	--	--	--	--	--	--	--	--	hypothetical protein GSI_05542 [Ganoderma sinense ZZ0214-1]
GL19645	3.25013	1.23665	1.4796	1.54861	0.0015827	-1.21367	down	--	--	--	--	--	--	--	--	--	--	--	--
GL19655	2.37987	2.25275	5.49781	2.35604	0.771377	-0.104815	normal	1.22366e-09	-1.4125	down	--	--	--	--	--	--	--	--	hypothetical protein GSI_09774 [Ganoderma sinense ZZ0214-1]
GL19673	4.20845	9.64614	4.75664	12.6097	7.55775e-05	1.08289	up	5.14285e-06	1.10639	up	--	--	--	--	General function prediction only	Yippee zinc-binding/DNA-binding /Mis18, centromere assembly	Protein yippee-like PJ691.02 OS=Schizosaccharomyces pombe (strain 972 / ATCC 24843) OX=284812 GN=SPAPJ691.02 PE=3 SV=1	Function unknown	hypothetical protein GSI_09655 [Ganoderma sinense ZZ0214-1]
GL19712	473.09	150.889	267.766	115.783	1.54759e-15	-1.60953	down	4.60744e-21	-1.4277	down	--	--	--	--	--	--	--	--	--
GL19716	28.0307	80.7289	56.7659	69.8588	2.06973e-06	1.36987	up	0.924803	0.0388564	normal	--	--	--	--	--	--	--	--	hypothetical protein GSI_02958 [Ganoderma sinense ZZ0214-1]
GL19722	5.11417	4.9921	2.21422	8.19105	0.796202	-0.0662586	normal	1.14802e-14	1.59098	up	--	Cellular Component: membrane (GO:0016020);;	cellular component: membrane (GO:0016020)	--	--	--	--	Function unknown	hypothetical protein GSI_02889 [Ganoderma sinense ZZ0214-1]
GL19728	1.83344	2.49996	1.21762	3.09478	0.348906	0.364766	normal	0.00170421	1.01981	up	--	Molecular Function: aspartic-type endopeptidase activity (GO:0004190);; Biological Process: proteolysis (GO:0006508);;	biological process: metabolic process (GO:0008152);; molecular function: catalytic activity (GO:0003824)	--	Posttranslational modification, protein turnover, chaperones	Eukaryotic aspartyl protease;; Xylanase inhibitor N-terminal;; Aspartyl protease	Aspartic protease OS=Phaffia rhodozyma OX=5421 GN=pr1 PE=1 SV=1	Posttranslational modification, protein turnover, chaperones	transporter [Ganoderma sinense ZZ0214-1]
GL19737	5.39161	3.86599	0.461281	2.0999	0.143894	-0.481909	normal	0.00218839	1.57391	up	--	--	--	--	--	--	--	--	hypothetical protein GSI_04458 [Ganoderma sinense ZZ0214-1]
GL19750	14.67	6.23809	8.80575	6.00262	2.68099e-05	-1.17896	down	0.0236438	-0.735984	normal	General function prediction only	Molecular Function: O-methyltransferase activity (GO:0008171);; Biological Process: methylation (GO:0032259);;	biological process: metabolic process (GO:0008152);; molecular function: catalytic activity (GO:0003824)	--	Secondary metabolites biosynthesis, transport and catabolism	O-methyltransferase;; Methyltransferase domain	--	Function unknown	S-adenosyl-L-methionine-dependent methyltransferase [Dichomitus squalens LYAD-421 SS1]
GL19791	3.25186	0.82908	1.31275	0.667706	2.38745e-05	-1.65946	down	0.0244265	-1.04065	normal	--	--	--	--	--	--	--	--	--
GL19838	169.189	102.232	142.582	77.6169	1.35137e-09	-0.748339	normal	4.34749e-31	-1.12006	down	--	--	--	--	--	--	--	--	hypothetical protein GSI_04696 [Ganoderma sinense ZZ0214-1]
GL19841	10.1715	2.97533	6.18504	2.00262	6.80446e-13	-1.70538	down	4.852e-13	-1.80325	down	Posttranslational modification, protein turnover, chaperones	Molecular Function: serine-type endopeptidase activity (GO:0004252);; Biological Process: proteolysis (GO:0006508);;	biological process: metabolic process (GO:0008152);; molecular function: catalytic activity (GO:0003824)	--	--	Pro-kumamolisin, activation domain;; Subtilase family	Tripeptidyl-peptidase sed3 OS=Neosartorya fumigata (strain ATCC MYA-4609 / Af293 / CBS 101355 / FGSC A1100) OX=330879 GN=sed3 PE=1 SV=1	Posttranslational modification, protein turnover, chaperones	hypothetical protein GSI_04698 [Ganoderma sinense ZZ0214-1]
GL19843	141.405	45.82	6.90183	87.2207	5.32537e-10	-1.55007	down	2.64353e-82	3.33955	up	--	--	--	--	--	--	--	--	hypothetical protein GSI_04795 [Ganoderma sinense ZZ0214-1]
GL19863	42.8319	15.238	23.3763	28.4601	3.42523e-22	-1.49068	down	0.879077	0.0308593	normal	Posttranslational modification, protein turnover, chaperones	Molecular Function: serine-type endopeptidase activity (GO:0004252);; Biological Process: proteolysis (GO:0006508);;	biological process: metabolic process (GO:0008152);; molecular function: catalytic activity (GO:0003824)	--	--	Pro-kumamolisin, activation domain;; Subtilase family	Tripeptidyl-peptidase sed3 OS=Neosartorya fumigata (strain ATCC MYA-4609 / Af293 / CBS 101355 / FGSC A1100) OX=330879 GN=sed3 PE=1 SV=1	Posttranslational modification, protein turnover, chaperones	family S53 protease-like protein [Dichomitus squalens LYAD-421 SS1]
GL19874	1.35388	11.891	0.796964	25.3483	2.32133e-22	2.80281	up	4.50176e-62	4.46329	up	--	--	--	--	--	--	--	--	hypothetical protein GSI_09832 [Ganoderma sinense ZZ0214-1]
GL19889	769.876	42.4729	390.558	27.077	6.27201e-72	-3.98216	down	7.01675e-15	-3.48269	down	--	Molecular Function: peptidase activity (GO:0008233);;	molecular function: catalytic activity (GO:0003824)	--	--	Deuterolysin metalloprotease (M35) family	Peptidyl-Lys metalloendopeptidase OS=Grifola frondosa OX=5627 GN=MEP PE=1 SV=2	Function unknown	hypothetical protein GSI_03536 [Ganoderma sinense ZZ0214-1]
GL19916	15.7744	4.58623	2.06503	2.72043	6.68825e-16	-1.73032	down	0.641448	0.14814	normal	--	--	--	--	--	--	--	Function unknown	hypothetical protein DICSQDRAFT_174868 [Dichomitus squalens LYAD-421 SS1]
GL19941	1.66362	3.84249	0.591582	5.1356	0.000400974	1.06556	up	1.21283e-17	2.63744	up	--	--	--	--	--	--	--	Function unknown	hypothetical protein GSI_01877 [Ganoderma sinense ZZ0214-1]
GL19944	0.651548	2.41406	1.57001	10.2704	1.77103e-09	1.70096	up	1.06086e-41	2.4029	up	--	--	--	--	--	--	--	--	hypothetical protein DICSQDRAFT_166313 [Dichomitus squalens LYAD-421 SS1]
GL19980	0.358014	52.9543	6.3999	195.144	2.82661e-120	6.32736	up	3.5946e-233	4.61103	up	--	--	--	--	--	--	--	Function unknown	hypothetical protein GSI_05567 [Ganoderma sinense ZZ0214-1]
GL19999	90.0227	34.5815	51.5649	52.0595	1.8841e-09	-1.33934	down	0.206091	-0.229962	normal	--	--	--	--	--	F-box-like	--	--	hypothetical protein GSI_01764 [Ganoderma sinense ZZ0214-1]
GL20011	7.87884	12.5237	4.12592	11.7307	0.0512694	0.585577	normal	0.000171951	1.15711	up	--	--	--	--	--	--	--	--	--
GL20014	4.82071	7.6239	3.01545	8.65781	0.00294887	0.605545	normal	2.01519e-12	1.23876	up	--	Molecular Function: nucleic acid binding (GO:0003676);; Molecular Function: metal ion binding (GO:0046872);;	molecular function: binding (GO:0005488)	--	General function prediction only	Zinc finger, C2H2 type;; C2H2-type zinc finger	Zinc finger protein C25B8.19c OS=Schizosaccharomyces pombe (strain 972 / ATCC 24843) OX=284812 GN=SPAC25B8.19c PE=4 SV=2	Function unknown	hypothetical protein PYCCODRAFT_1422429 [Trametes coccinea BRFM310]
GL20024	8.24672	7.03032	2.34989	7.30938	0.28719	-0.254081	normal	6.96473e-10	1.339	up	--	--	--	--	--	--	--	--	hypothetical protein GSI_12883 [Ganoderma sinense ZZ0214-1]
GL20112	14.5816	79.3148	36.9288	111.031	3.82116e-46	2.34111	up	7.1739e-22	1.31828	up	General function prediction only	--	--	--	--	Metallo-beta-lactamase superfamily	Cytochrome P450 monooxygenase mpaDE OS=Penicillium brevicompactum OX=5074 GN=mpaDE PE=1 SV=1	Function unknown	hypothetical protein GSI_03729 [Ganoderma sinense ZZ0214-1]
GL20124	1.03756	16.2463	1.26447	10.3104	1.07682e-53	3.66591	up	8.46797e-27	2.64084	up	--	--	--	--	--	--	--	--	--
GL20126	0.228189	0.320197	5.50519	27.9536	--	--	--	1.75099e-25	2.03641	up	--	--	--	--	--	--	--	--	--
GL20127	30.2199	9432.98	282.035	17744	0	7.84999	up	8.4383e-241	5.62535	up	--	--	--	--	--	--	--	--	hypothetical protein GSI_05589 [Ganoderma sinense ZZ0214-1]
GL20131	51.6184	722.827	167.08	471.499	1.69896e-64	3.59534	up	2.94259e-31	1.23919	up	Carbohydrate transport and metabolism	Cellular Component: integral component of membrane (GO:0016021);; Biological Process: transmembrane transport (GO:0055085);;	cellular component: membrane (GO:0016020);; cellular component: membrane part (GO:0044425);; biological process: localization (GO:0051179)	--	Carbohydrate transport and metabolism	Major Facilitator Superfamily;; Sugar (and other) transporter	Aspyridones efflux protein apdF OS=Emericella nidulans (strain FGSC A4 / ATCC 38163 / CBS 112.46 / NRRL 194 / M139) OX=227321 GN=apdF PE=2 SV=1	Carbohydrate transport and metabolism	MFS general substrate transporter [Ganoderma sinense ZZ0214-1]
GL20151	4.90665	2.30972	1.43037	1.14097	0.000287678	-1.03657	down	0.33345	-0.486975	normal	--	--	--	--	--	--	--	--	--
GL20163	16.6031	7.94255	2.71287	5.1637	4.24954e-06	-1.04321	down	0.16801	0.608845	normal	Cell wall/membrane/envelope biogenesis	--	--	--	--	Lytic transglycolase	--	Function unknown	hypothetical protein GSI_03961 [Ganoderma sinense ZZ0214-1]
GL20168	246.073	341.568	177.038	455.869	0.000782098	0.434402	normal	6.74147e-14	1.11122	up	--	--	--	--	--	--	--	Function unknown	hypothetical protein GSI_03918 [Ganoderma sinense ZZ0214-1]
GL20178	2.83241	2.97782	1.61969	4.55414	0.926866	0.0520349	normal	0.00250966	1.13635	up	--	--	--	--	--	--	--	--	--
GL20192	0.979599	3.19413	0.867666	12.0545	5.99334e-07	1.50588	up	2.25508e-41	3.3707	up	--	--	--	--	--	--	--	--	hypothetical protein GSI_03781 [Ganoderma sinense ZZ0214-1]
GL20194	32.4453	51.4692	34.1907	100.15	6.03169e-05	0.615641	normal	3.50906e-22	1.28056	up	Carbohydrate transport and metabolism	Molecular Function: hydrolase activity (GO:0016787);;	molecular function: catalytic activity (GO:0003824)	--	--	Cellulase (glycosyl hydrolase family 5)	Probable glucan 1,3-beta-glucosidase D OS=Aspergillus clavatus (strain ATCC 1007 / CBS 513.65 / DSM 816 / NCTC 3887 / NRRL 1) OX=344612 GN=exgD PE=3 SV=1	Carbohydrate transport and metabolism	hypothetical protein GSI_03783 [Ganoderma sinense ZZ0214-1]
GL20209	8.86273	3.55266	13.7966	5.77322	5.2135e-10	-1.29749	down	3.20617e-15	-1.47549	down	--	--	--	--	Posttranslational modification, protein turnover, chaperones;; General function prediction only	Serine carboxypeptidase S28	Probable extracellular serine carboxypeptidase OS=Arthroderma benhamiae (strain ATCC MYA-4681 / CBS 112371) OX=663331 GN=ARB_01345 PE=1 SV=1	Posttranslational modification, protein turnover, chaperones	hypothetical protein GSI_06906 [Ganoderma sinense ZZ0214-1]
GL20228	58.3348	124.185	31.7925	66.2121	1.20302e-08	1.02555	up	6.61616e-11	0.802582	normal	General function prediction only	--	--	--	Carbohydrate transport and metabolism	--	--	Carbohydrate transport and metabolism	hypothetical protein GSI_02120 [Ganoderma sinense ZZ0214-1]
GL20232	7.05188	4.08601	12.9523	7.0469	0.00831788	-0.76418	normal	4.38828e-07	-1.09837	down	Energy production and conversion	--	--	--	Lipid transport and metabolism	short chain dehydrogenase;; Enoyl-(Acyl carrier protein) reductase	--	Function unknown	hypothetical protein GSI_02169 [Ganoderma sinense ZZ0214-1]
GL20235	318.542	174.323	336.301	143.814	4.68475e-08	-0.879363	normal	2.51235e-41	-1.45918	down	Amino acid transport and metabolism	Molecular Function: indole-3-glycerol-phosphate synthase activity (GO:0004425);; Biological Process: tryptophan metabolic process (GO:0006568);;	molecular function: catalytic activity (GO:0003824);; biological process: metabolic process (GO:0008152);; biological process: cellular process (GO:0009987);; biological process: single-organism process (GO:0044699)	Phenylalanine, tyrosine and tryptophan biosynthesis (ko00400);; Biosynthesis of antibiotics (ko01130);; Biosynthesis of amino acids (ko01230)	Amino acid transport and metabolism	Indole-3-glycerol phosphate synthase	Multifunctional tryptophan biosynthesis protein OS=Phanerochaete chrysosporium OX=5306 GN=TRPC PE=3 SV=1	Amino acid transport and metabolism	hypothetical protein GSI_02494 [Ganoderma sinense ZZ0214-1]
GL20239	2.21005	2.14257	1.55151	5.33862	0.868396	-0.0687578	normal	1.92352e-08	1.45626	up	--	--	--	--	--	--	--	--	--
GL20275	8.47104	14.2845	6.83708	27.7794	0.00111066	0.691577	normal	6.0326e-33	1.74746	up	--	--	--	--	--	Endonuclease/Exonuclease/phosphatase family	--	Function unknown	hypothetical protein GSI_02330 [Ganoderma sinense ZZ0214-1]
GL20410	129.385	1022.65	128.553	1173	4.2262e-35	2.79322	up	3.37111e-101	2.91315	up	Function unknown	Molecular Function: peptidase activity (GO:0008233);;	molecular function: catalytic activity (GO:0003824)	--	--	Pregnancy-associated plasma protein-A	Extracellular metalloprotease MGG_08041 OS=Magnaporthe oryzae (strain 70-15 / ATCC MYA-4617 / FGSC 8958) OX=242507 GN=MGG_08041 PE=3 SV=1	Function unknown	hypothetical protein GSI_00575 [Ganoderma sinense ZZ0214-1]
GL20423	20.7166	105.593	19.6147	52.4414	1.63302e-06	1.92094	up	1.11757e-13	1.16073	up	--	--	--	--	--	--	--	Function unknown	terpene synthase [Ganoderma sinense ZZ0214-1]
GL20439	15.5899	12.9358	11.3834	4.75073	0.382747	-0.287096	normal	5.59693e-07	-1.42145	down	--	--	--	--	--	Cerato-platanin	Protein SnodProt1 OS=Phaeosphaeria nodorum (strain SN15 / ATCC MYA-4574 / FGSC 10173) OX=321614 GN=SNOG_13722 PE=2 SV=1	Function unknown	hypothetical protein GSI_00297 [Ganoderma sinense ZZ0214-1]
GL20447	17.8456	5.71253	43.3214	14.5512	5.35886e-14	-1.60341	down	1.41021e-29	-1.79523	down	--	--	--	--	--	--	--	--	hypothetical protein GSI_00342 [Ganoderma sinense ZZ0214-1]
GL20454	3.99845	2.85085	4.49362	11.2432	0.190551	-0.471706	normal	1.38436e-07	1.05289	up	--	--	--	--	--	Dynamin family	--	Function unknown	hypothetical protein GSI_00438 [Ganoderma sinense ZZ0214-1]
GL20463	25.975	116.267	17.2082	89.7417	1.1423e-21	2.03305	up	1.71024e-50	2.10097	up	Transcription	Cellular Component: endoplasmic reticulum (GO:0005783);; Cellular Component: Golgi apparatus (GO:0005794);; Cellular Component: fungal-type cell wall (GO:0009277);; Molecular Function: hydrolase activity (GO:0016787);; Biological Process: fungal-type cell wall polysaccharide metabolic process (GO:0071966);;	cellular component: cell (GO:0005623);; cellular component: organelle (GO:0043226);; cellular component: cell part (GO:0044464);; molecular function: catalytic activity (GO:0003824);; biological process: metabolic process (GO:0008152);; biological process: cellular process (GO:0009987)	--	--	Glycosyl hydrolase catalytic core	Alkali-sensitive linkage protein 1 OS=Schizosaccharomyces pombe (strain 972 / ATCC 24843) OX=284812 GN=asl1 PE=1 SV=1	--	hypothetical protein GSI_08940 [Ganoderma sinense ZZ0214-1]
GL20464	70.1879	32.663	42.2668	53.6418	1.40313e-08	-1.09381	down	0.683249	0.110146	normal	Amino acid transport and metabolism	Biological Process: proteolysis (GO:0006508);; Molecular Function: serine-type peptidase activity (GO:0008236);;	biological process: metabolic process (GO:0008152);; molecular function: catalytic activity (GO:0003824)	--	Posttranslational modification, protein turnover, chaperones	Prolyl oligopeptidase family;; Dienelactone hydrolase family	--	Amino acid transport and metabolism	hypothetical protein GSI_08941 [Ganoderma sinense ZZ0214-1]
GL20486	4.03088	2.56727	8.40619	2.40558	0.100895	-0.611982	normal	1.14409e-17	-1.97601	down	--	--	--	--	--	--	--	--	hypothetical protein GSI_08480 [Ganoderma sinense ZZ0214-1]
GL20495	8.35289	18.7355	9.22436	157.509	2.65229e-10	1.12019	up	5.28516e-103	3.79853	up	--	Molecular Function: aspartic-type endopeptidase activity (GO:0004190);; Biological Process: proteolysis (GO:0006508);;	biological process: metabolic process (GO:0008152);; molecular function: catalytic activity (GO:0003824)	--	Posttranslational modification, protein turnover, chaperones	Eukaryotic aspartyl protease;; Xylanase inhibitor N-terminal	Polyporopepsin OS=Irpex lacteus OX=5319 PE=1 SV=1	Posttranslational modification, protein turnover, chaperones	LOW QUALITY PROTEIN: hypothetical protein CVT26_011601 [Gymnopilus dilepis]
GL20501	2.18763	2.1914	1.86441	7.24333	0.94367	-0.0316402	normal	6.08489e-13	1.64246	up	--	--	--	--	--	--	--	Function unknown	hypothetical protein GSI_08712 [Ganoderma sinense ZZ0214-1]
GL20502	66.9209	54.3539	99.0115	48.3324	0.0725124	-0.329245	normal	7.2286e-16	-1.26992	down	--	--	--	--	--	--	--	--	hypothetical protein GSI_08718 [Ganoderma sinense ZZ0214-1]
GL20510	128.984	123.706	144.558	82.6234	0.670352	-0.0959864	normal	2.66263e-07	-1.04022	down	Lipid transport and metabolism	Molecular Function: acetate-CoA ligase activity (GO:0003987);; Molecular Function: ATP binding (GO:0005524);; Cellular Component: nucleus (GO:0005634);; Cellular Component: cytoplasm (GO:0005737);; Molecular Function: AMP binding (GO:0016208);; Biological Process: acetyl-CoA biosynthetic process from acetate (GO:0019427);;	molecular function: catalytic activity (GO:0003824);; molecular function: binding (GO:0005488);; cellular component: cell (GO:0005623);; cellular component: organelle (GO:0043226);; cellular component: cell part (GO:0044464);; biological process: metabolic process (GO:0008152);; biological process: cellular process (GO:0009987);; biological process: single-organism process (GO:0044699)	Glycolysis / Gluconeogenesis (ko00010);; Pyruvate metabolism (ko00620);; Propanoate metabolism (ko00640);; Methane metabolism (ko00680);; Biosynthesis of antibiotics (ko01130);; Carbon metabolism (ko01200)	Lipid transport and metabolism	AMP-binding enzyme;; AMP-binding enzyme C-terminal domain;; Acetyl-coenzyme A synthetase N-terminus	Acetyl-coenzyme A synthetase OS=Coprinopsis cinerea (strain Okayama-7 / 130 / ATCC MYA-4618 / FGSC 9003) OX=240176 GN=ACS-1 PE=3 SV=1	Lipid transport and metabolism	acetyl-coenzyme a synthetase [Dichomitus squalens LYAD-421 SS1]
GL20522	3.7301	2.77947	2.00122	7.22058	0.263308	-0.413987	normal	1.01709e-07	1.51857	up	--	--	--	--	--	--	--	Function unknown	hypothetical protein GSI_08890 [Ganoderma sinense ZZ0214-1]
GL20528	899.134	679.998	1399.19	474.163	0.00568921	-0.429728	normal	1.43847e-34	-1.79287	down	--	--	--	--	--	--	--	Function unknown	hypothetical protein GSI_08889 [Ganoderma sinense ZZ0214-1]
GL20532	238.631	182.126	264.312	113.757	0.0465487	-0.413413	normal	5.47631e-24	-1.44072	down	General function prediction only	Molecular Function: nuclease activity (GO:0004518);;	molecular function: catalytic activity (GO:0003824)	--	--	Endonuclease/Exonuclease/phosphatase family	--	Function unknown	hypothetical protein GSI_08949 [Ganoderma sinense ZZ0214-1]
GL20538	16.8622	17.5125	13.5309	37.5712	0.943075	0.0183102	normal	2.86058e-14	1.20578	up	--	--	--	--	--	--	--	--	hypothetical protein GSI_08993 [Ganoderma sinense ZZ0214-1]
GL20540	607.835	387.704	753.336	394.724	0.0108841	-0.643643	normal	1.38404e-12	-1.16534	down	--	Molecular Function: peroxidase activity (GO:0004601);; Cellular Component: integral component of membrane (GO:0016021);; Biological Process: cellular oxidant detoxification (GO:0098869);;	biological process: metabolic process (GO:0008152);; biological process: cellular process (GO:0009987);; biological process: single-organism process (GO:0044699);; biological process: response to stimulus (GO:0050896);; biological process: detoxification (GO:0098754);; molecular function: catalytic activity (GO:0003824);; molecular function: antioxidant activity (GO:0016209);; cellular component:…	--	--	Peroxidase, family 2	Putative sterigmatocystin biosynthesis peroxidase stcC OS=Emericella nidulans (strain FGSC A4 / ATCC 38163 / CBS 112.46 / NRRL 194 / M139) OX=227321 GN=stcC PE=3 SV=2	Function unknown	hypothetical protein GSI_09042 [Ganoderma sinense ZZ0214-1]
GL20542	64.2077	13.3951	65.2577	26.8121	6.16525e-55	-2.24366	down	6.54373e-45	-1.51653	down	Carbohydrate transport and metabolism	Cellular Component: integral component of membrane (GO:0016021);; Biological Process: pteridine-containing compound metabolic process (GO:0042558);; Biological Process: transmembrane transport (GO:0055085);;	cellular component: membrane (GO:0016020);; cellular component: membrane part (GO:0044425);; biological process: metabolic process (GO:0008152);; biological process: cellular process (GO:0009987);; biological process: localization (GO:0051179)	--	Carbohydrate transport and metabolism	Major Facilitator Superfamily	High-affinity nicotinic acid transporter OS=Saccharomyces cerevisiae (strain ATCC 204508 / S288c) OX=559292 GN=TNA1 PE=1 SV=1	Carbohydrate transport and metabolism	MFS general substrate transporter [Dichomitus squalens LYAD-421 SS1]
GL20544	393.929	94.8116	279.845	157.151	1.09722e-34	-2.02801	down	2.05275e-09	-1.04633	down	Secondary metabolites biosynthesis, transport and catabolism	Molecular Function: iron ion binding (GO:0005506);; Molecular Function: oxidoreductase activity (GO:0016491);; Biological Process: oxidation-reduction process (GO:0055114);;	molecular function: binding (GO:0005488);; molecular function: catalytic activity (GO:0003824);; biological process: metabolic process (GO:0008152);; biological process: single-organism process (GO:0044699)	--	Secondary metabolites biosynthesis, transport and catabolism;; General function prediction only	non-haem dioxygenase in morphine synthesis N-terminal;; 2OG-Fe(II) oxygenase superfamily	2-oxoglutarate-Fe(II) type oxidoreductase hxnY OS=Emericella nidulans (strain FGSC A4 / ATCC 38163 / CBS 112.46 / NRRL 194 / M139) OX=227321 GN=hxnY PE=2 SV=1	Function unknown	hypothetical protein GSI_08669 [Ganoderma sinense ZZ0214-1]
GL20550	20.0876	20.4069	15.7774	8.53585	0.961832	-0.0124558	normal	1.69912e-11	-1.10987	down	--	Cellular Component: integral component of membrane (GO:0016021);; Molecular Function: hydrolase activity, acting on ester bonds (GO:0016788);;	cellular component: membrane (GO:0016020);; cellular component: membrane part (GO:0044425);; molecular function: catalytic activity (GO:0003824)	--	--	--	Acetylesterase OS=Hypocrea jecorina OX=51453 GN=aes1 PE=1 SV=1	Function unknown	hypothetical protein GSI_08722 [Ganoderma sinense ZZ0214-1]
GL20556	52.343	20.5212	42.6722	42.3458	1.75783e-10	-1.32415	down	0.431726	-0.229267	normal	Function unknown	--	--	--	--	Domain of unknown function DUF302	--	Function unknown	hypothetical protein GSI_08862 [Ganoderma sinense ZZ0214-1]
GL20562	3.48187	5.45714	6.09191	14.8994	0.00897826	0.586834	normal	2.87493e-07	1.01483	up	--	--	--	--	--	--	--	Function unknown	hypothetical protein GSI_08883 [Ganoderma sinense ZZ0214-1]
GL20570	0.747861	0.941557	0.406265	6.23957	--	--	--	1.55857e-23	3.33183	up	Inorganic ion transport and metabolism	--	--	Tryptophan metabolism (ko00380);; Glyoxylate and dicarboxylate metabolism (ko00630);; Biosynthesis of antibiotics (ko01130);; Carbon metabolism (ko01200);; MAPK signaling pathway - yeast (ko04011);; Peroxisome (ko04146)	Inorganic ion transport and metabolism	Catalase	Peroxisomal catalase OS=Candida albicans (strain SC5314 / ATCC MYA-2876) OX=237561 GN=CAT1 PE=2 SV=5	Inorganic ion transport and metabolism	hypothetical protein GSI_08944 [Ganoderma sinense ZZ0214-1]
GL20584	10.6643	11.3916	21.3603	11.0759	0.792604	0.0605837	normal	1.37519e-07	-1.17068	down	General function prediction only	Molecular Function: ATP binding (GO:0005524);; Molecular Function: hydrolase activity (GO:0016787);;	molecular function: binding (GO:0005488);; molecular function: catalytic activity (GO:0003824)	--	Posttranslational modification, protein turnover, chaperones	ATPase family associated with various cellular activities (AAA)	Uncharacterized AAA domain-containing protein C24B10.10c OS=Schizosaccharomyces pombe (strain 972 / ATCC 24843) OX=284812 GN=SPCC24B10.10c PE=3 SV=1	Posttranslational modification, protein turnover, chaperones	hypothetical protein GSI_08972 [Ganoderma sinense ZZ0214-1]
GL20587	34.5393	83.5415	16.2914	76.6595	1.87231e-08	1.19195	up	1.87069e-28	1.94989	up	General function prediction only	--	--	--	Energy production and conversion	Aldo/keto reductase family	Aryl-alcohol dehydrogenase [NADP(+)] OS=Phanerochaete chrysosporium OX=5306 PE=1 SV=1	Energy production and conversion	transporter [Ganoderma sinense ZZ0214-1]
GL20598	6.89379	2.75582	9.34011	22.8975	0.000679708	-1.1947	down	0.000100381	0.987435	normal	--	Molecular Function: peptidase activity (GO:0008233);;	molecular function: catalytic activity (GO:0003824)	--	Posttranslational modification, protein turnover, chaperones	Eukaryotic aspartyl protease	Polyporopepsin OS=Irpex lacteus OX=5319 PE=1 SV=1	Posttranslational modification, protein turnover, chaperones	transporter [Ganoderma sinense ZZ0214-1]
GL20601	251.36	63.3819	100.083	35.3217	3.76219e-30	-1.96258	down	8.57742e-35	-1.73107	down	Coenzyme transport and metabolism;; General function prediction only	Molecular Function: catalytic activity (GO:0003824);;	molecular function: catalytic activity (GO:0003824)	--	--	FAD binding domain;; Berberine and berberine like	FAD-dependent monooxygenase yanF OS=Aspergillus niger (strain ATCC 1015 / CBS 113.46 / FGSC A1144 / LSHB Ac4 / NCTC 3858a / NRRL 328 / USDA 3528.7) OX=380704 GN=yanF PE=1 SV=1	Energy production and conversion	hypothetical protein GSI_08932 [Ganoderma sinense ZZ0214-1]
GL20603	2.91906	0.832984	1.94468	2.69911	0.000205893	-1.49405	down	0.63189	0.213241	normal	--	--	--	--	--	--	--	--	hypothetical protein GSI_08203 [Ganoderma sinense ZZ0214-1]
GL20605	10.9893	4.10213	11.9417	10.3845	2.21801e-12	-1.39332	down	0.0651496	-0.421541	normal	--	--	--	--	--	--	--	Function unknown	hypothetical protein GSI_08203 [Ganoderma sinense ZZ0214-1]
GL20609	10.5143	3.67469	8.82928	2.59759	3.03879e-09	-1.46356	down	1.25235e-31	-1.9727	down	Carbohydrate transport and metabolism	Molecular Function: catalytic activity (GO:0003824);;	molecular function: catalytic activity (GO:0003824)	--	--	Glycosyl hydrolase family 92	Uncharacterized secreted glycosidase ARB_07629 OS=Arthroderma benhamiae (strain ATCC MYA-4681 / CBS 112371) OX=663331 GN=ARB_07629 PE=1 SV=1	Carbohydrate transport and metabolism	hypothetical protein GSI_08644 [Ganoderma sinense ZZ0214-1]
GL20621	24.524	5.91666	6.14861	8.93043	3.22545e-37	-2.02551	down	0.284974	0.290424	normal	Secondary metabolites biosynthesis, transport and catabolism	Molecular Function: metal ion binding (GO:0046872);;	molecular function: binding (GO:0005488)	--	Secondary metabolites biosynthesis, transport and catabolism;; General function prediction only	non-haem dioxygenase in morphine synthesis N-terminal;; 2OG-Fe(II) oxygenase superfamily	2-oxoglutarate-Fe(II) type oxidoreductase hxnY OS=Emericella nidulans (strain FGSC A4 / ATCC 38163 / CBS 112.46 / NRRL 194 / M139) OX=227321 GN=hxnY PE=2 SV=1	Function unknown	Clavaminate synthase-like protein [Dichomitus squalens LYAD-421 SS1]
GL20623	220.023	74.8149	215.384	51.1367	8.23701e-20	-1.54586	down	6.79325e-74	-2.29488	down	--	--	--	--	--	--	--	--	cytochrome P450 [Ganoderma sinense ZZ0214-1]
GL20631	2.37734	2.26468	4.03728	15.4212	0.727871	-0.101873	normal	4.88826e-36	1.66098	up	--	--	--	--	--	Protein of unknown function (DUF4449)	--	Function unknown	hypothetical protein GSI_08751 [Ganoderma sinense ZZ0214-1]
GL20643	15.5978	5.61362	15.2993	6.86098	8.4884e-07	-1.39379	down	2.30592e-08	-1.36491	down	Replication, recombination and repair	Biological Process: response to stimulus (GO:0050896);; Biological Process: nucleic acid metabolic process (GO:0090304);;	biological process: response to stimulus (GO:0050896);; biological process: metabolic process (GO:0008152);; biological process: cellular process (GO:0009987)	--	--	UV-endonuclease UvdE	UV-damage endonuclease OS=Neurospora crassa (strain ATCC 24698 / 74-OR23-1A / CBS 708.71 / DSM 1257 / FGSC 987) OX=367110 GN=mus-18 PE=2 SV=2	Replication, recombination and repair	hypothetical protein GSI_08915 [Ganoderma sinense ZZ0214-1]
GL20647	2.3398	3.30243	5.01818	2.88173	0.0924619	0.440582	normal	1.51262e-05	-1.00779	down	--	--	--	--	--	--	--	Function unknown	hypothetical protein GSI_08912 [Ganoderma sinense ZZ0214-1]
GL20651	39.1664	7.31541	21.7172	5.52136	1.74278e-22	-2.31065	down	8.42993e-29	-2.16003	down	Amino acid transport and metabolism;; General function prediction only	Molecular Function: zinc ion binding (GO:0008270);; Molecular Function: oxidoreductase activity (GO:0016491);; Biological Process: oxidation-reduction process (GO:0055114);;	molecular function: binding (GO:0005488);; molecular function: catalytic activity (GO:0003824);; biological process: metabolic process (GO:0008152);; biological process: single-organism process (GO:0044699)	--	Secondary metabolites biosynthesis, transport and catabolism	Zinc-binding dehydrogenase	(R,R)-butanediol dehydrogenase OS=Saccharomyces cerevisiae (strain ATCC 204508 / S288c) OX=559292 GN=BDH1 PE=1 SV=2	Amino acid transport and metabolism	hypothetical protein GSI_08902 [Ganoderma sinense ZZ0214-1]
GL20652	10.9693	4.3647	4.23608	3.70146	6.00638e-07	-1.27137	down	0.206166	-0.417454	normal	--	--	--	--	--	BTB/POZ domain	--	Function unknown	hypothetical protein GSI_08900 [Ganoderma sinense ZZ0214-1]
GL20653	39.1304	13.1624	24.5538	23.1074	3.71135e-07	-1.47765	down	0.733316	-0.231496	normal	Energy production and conversion	Molecular Function: oxidoreductase activity (GO:0016491);;	molecular function: catalytic activity (GO:0003824)	--	--	FAD binding domain;; Berberine and berberine like	Uncharacterized FAD-linked oxidoreductase ARB_02372 OS=Arthroderma benhamiae (strain ATCC MYA-4681 / CBS 112371) OX=663331 GN=ARB_02372 PE=1 SV=1	Energy production and conversion	hypothetical protein GSI_08932 [Ganoderma sinense ZZ0214-1]
GL20655	8.2847	14.6231	8.54305	21.3139	1.52346e-05	0.761911	normal	1.11157e-10	1.04875	up	Amino acid transport and metabolism	Biological Process: amino acid transmembrane transport (GO:0003333);; Molecular Function: amino acid transmembrane transporter activity (GO:0015171);; Cellular Component: integral component of membrane (GO:0016021);;	biological process: single-organism process (GO:0044699);; biological process: localization (GO:0051179);; molecular function: transporter activity (GO:0005215);; cellular component: membrane (GO:0016020);; cellular component: membrane part (GO:0044425)	--	Amino acid transport and metabolism	Amino acid permease	Uncharacterized amino-acid permease PB24D3.02c OS=Schizosaccharomyces pombe (strain 972 / ATCC 24843) OX=284812 GN=SPAPB24D3.02c PE=3 SV=1	Amino acid transport and metabolism	transporter [Ganoderma sinense ZZ0214-1]
GL20657	25.6012	11.985	30.3511	44.6371	1.23787e-07	-1.07633	down	0.15711	0.314402	normal	Carbohydrate transport and metabolism;; Cell wall/membrane/envelope biogenesis	Molecular Function: hydrolase activity (GO:0016787);;	molecular function: catalytic activity (GO:0003824)	--	--	Polysaccharide deacetylase	--	Carbohydrate transport and metabolism	glycoside hydrolase/deacetylase [Dichomitus squalens LYAD-421 SS1]
GL20660	22.262	31.5281	12.5587	37.8271	0.0301521	0.452644	normal	8.62019e-29	1.33194	up	Secondary metabolites biosynthesis, transport and catabolism;; Defense mechanisms	Molecular Function: monooxygenase activity (GO:0004497);; Molecular Function: iron ion binding (GO:0005506);; Cellular Component: integral component of membrane (GO:0016021);; Molecular Function: oxidoreductase activity, acting on paired donors, with incorporation or reduction of molecular oxygen (GO:0016705);; Molecular Function: heme binding (GO:0020037);; Biological Process: oxidation-reductio…	biological process: metabolic process (GO:0008152);; biological process: single-organism process (GO:0044699);; molecular function: catalytic activity (GO:0003824);; molecular function: binding (GO:0005488);; cellular component: membrane (GO:0016020);; cellular component: membrane part (GO:0044425)	--	Secondary metabolites biosynthesis, transport and catabolism	Cytochrome P450	Ent-kaurene oxidase OS=Gibberella intermedia OX=948311 GN=CYP503A1 PE=1 SV=1	Secondary metabolites biosynthesis, transport and catabolism	cytochrome P450 [Ganoderma sinense ZZ0214-1]
GL20687	10.624	28.634	9.13207	28.8858	2.59905e-21	1.37038	up	1.75363e-17	1.3815	up	Secondary metabolites biosynthesis, transport and catabolism;; Defense mechanisms	Molecular Function: NADPH-hemoprotein reductase activity (GO:0003958);; Molecular Function: iron ion binding (GO:0005506);; Molecular Function: FMN binding (GO:0010181);; Molecular Function: heme binding (GO:0020037);; Biological Process: oxidation-reduction process (GO:0055114);; Molecular Function: aromatase activity (GO:0070330);;	biological process: metabolic process (GO:0008152);; biological process: single-organism process (GO:0044699);; molecular function: catalytic activity (GO:0003824);; molecular function: binding (GO:0005488)	Fatty acid degradation (ko00071);; Tryptophan metabolism (ko00380)	Energy production and conversion	Cytochrome P450;; FAD binding domain;; Flavodoxin;; Oxidoreductase NAD-binding domain	Bifunctional cytochrome P450/NADPH--P450 reductase OS=Fusarium oxysporum OX=5507 GN=CYP505 PE=1 SV=1	Inorganic ion transport and metabolism	cytochrome P450 [Ganoderma sinense ZZ0214-1]
GL20700	35.9924	20.2135	20.8977	52.9613	3.87701e-08	-0.84617	normal	6.76763e-10	1.08052	up	General function prediction only	--	--	--	Cell cycle control, cell division, chromosome partitioning;; Posttranslational modification, protein turnover, chaperones	Caspase domain	Metacaspase-1 OS=Magnaporthe oryzae (strain 70-15 / ATCC MYA-4617 / FGSC 8958) OX=242507 GN=MCA1 PE=3 SV=2	Posttranslational modification, protein turnover, chaperones	hypothetical protein GSI_14774 [Ganoderma sinense ZZ0214-1]
GL20701	7.29806	13.3879	9.33426	50.8516	0.0119501	0.782074	normal	7.05897e-27	2.13018	up	--	Cellular Component: nucleus (GO:0005634);; Cellular Component: cytosol (GO:0005829);;	cellular component: cell (GO:0005623);; cellular component: organelle (GO:0043226);; cellular component: cell part (GO:0044464)	--	--	--	--	Function unknown	hypothetical protein GSI_14775 [Ganoderma sinense ZZ0214-1]
GL20702	65.341	29.5707	56.645	35.5959	4.25746e-07	-1.1183	down	0.0816689	-0.795873	normal	--	--	--	--	--	--	--	Function unknown	hypothetical protein GSI_14779 [Ganoderma sinense ZZ0214-1]
GL20711	9.63378	2.27329	0.860356	2.00987	1.26902e-09	-1.87762	down	--	--	--	--	Cellular Component: integral component of membrane (GO:0016021);;	cellular component: membrane (GO:0016020);; cellular component: membrane part (GO:0044425)	--	--	--	--	--	hypothetical protein GSI_14869 [Ganoderma sinense ZZ0214-1]
GL20717	39.001	8.10042	12.9158	7.44122	2.33828e-52	-2.24328	down	1.28706e-07	-1.01916	down	Nucleotide transport and metabolism;; Coenzyme transport and metabolism	Molecular Function: transporter activity (GO:0005215);; Cellular Component: integral component of membrane (GO:0016021);; Biological Process: transmembrane transport (GO:0055085);;	molecular function: transporter activity (GO:0005215);; cellular component: membrane (GO:0016020);; cellular component: membrane part (GO:0044425);; biological process: localization (GO:0051179)	--	Nucleotide transport and metabolism;; Coenzyme transport and metabolism	Permease for cytosine/purines, uracil, thiamine, allantoin	Uracil permease OS=Schizosaccharomyces pombe (strain 972 / ATCC 24843) OX=284812 GN=fur4 PE=1 SV=2	Nucleotide transport and metabolism;; Coenzyme transport and metabolism	hypothetical protein DICSQDRAFT_69652 [Dichomitus squalens LYAD-421 SS1]
GL20732	15092.2	75.8896	18463.4	28.6556	2.69654e-198	-7.17419	down	0	-9.42806	down	--	--	--	--	--	--	--	Function unknown	hypothetical protein GSI_01327 [Ganoderma sinense ZZ0214-1]
GL20766	9.77739	4.70105	10.0921	3.52833	1.82473e-08	-1.05178	down	1.55645e-30	-1.73021	down	Secondary metabolites biosynthesis, transport and catabolism;; Defense mechanisms	Molecular Function: monooxygenase activity (GO:0004497);; Molecular Function: iron ion binding (GO:0005506);; Cellular Component: membrane (GO:0016020);; Molecular Function: oxidoreductase activity, acting on paired donors, with incorporation or reduction of molecular oxygen (GO:0016705);; Molecular Function: heme binding (GO:0020037);; Biological Process: oxidation-reduction process (GO:0055114)…	biological process: metabolic process (GO:0008152);; biological process: single-organism process (GO:0044699);; molecular function: catalytic activity (GO:0003824);; molecular function: binding (GO:0005488);; cellular component: membrane (GO:0016020)	--	Secondary metabolites biosynthesis, transport and catabolism	Cytochrome P450	Cytochrome P450 monooxygenase psiH OS=Psilocybe cubensis OX=181762 GN=psiH PE=1 SV=1	Secondary metabolites biosynthesis, transport and catabolism	cytochrome P450 [Ganoderma sinense ZZ0214-1]
GL20769	6.81817	4.94903	3.57357	11.0931	0.140641	-0.455921	normal	5.47782e-07	1.32446	up	--	--	--	--	--	--	--	Function unknown	hypothetical protein GSI_14861 [Ganoderma sinense ZZ0214-1]
GL20773	317.256	25.454	931.56	47.4908	3.16484e-57	-3.472	down	0	-4.50011	down	--	--	--	--	--	--	--	Function unknown	hypothetical protein GSI_14908 [Ganoderma sinense ZZ0214-1]
GL20787	22.2967	37.0772	15.073	36.1391	2.35792e-05	0.684615	normal	1.78835e-12	1.00669	up	Posttranslational modification, protein turnover, chaperones	--	--	--	--	Domain of unknown function (DUF1768)	--	Function unknown	hypothetical protein GSI_01341 [Ganoderma sinense ZZ0214-1]
GL20810	1277.63	781.743	1268.44	675.829	1.40877e-05	-0.724061	normal	6.4628e-18	-1.13738	down	Cell wall/membrane/envelope biogenesis	Biological Process: trehalose metabolic process (GO:0005991);; Biological Process: glucose metabolic process (GO:0006006);; Molecular Function: alpha,alpha-trehalose phosphorylase (configuration-retaining) activity (GO:0033832);; Biological Process: glucose 6-phosphate metabolic process (GO:0051156);;	biological process: metabolic process (GO:0008152);; biological process: cellular process (GO:0009987);; biological process: single-organism process (GO:0044699);; molecular function: catalytic activity (GO:0003824)	--	--	Glycosyl transferases group 1;; Glycosyl transferases group 1	Trehalose phosphorylase OS=Grifola frondosa OX=5627 PE=1 SV=1	Cell wall/membrane/envelope biogenesis	hypothetical protein GSI_07197 [Ganoderma sinense ZZ0214-1]
GL20826	11.0792	107.679	35.2846	214.831	1.14525e-79	3.14496	up	1.68256e-51	2.3108	up	Lipid transport and metabolism;; Secondary metabolites biosynthesis, transport and catabolism;; General function prediction only	--	--	--	General function prediction only	Enoyl-(Acyl carrier protein) reductase;; short chain dehydrogenase;; KR domain;; NAD dependent epimerase/dehydratase family	Versicolorin reductase 1 OS=Aspergillus parasiticus (strain ATCC 56775 / NRRL 5862 / SRRC 143 / SU-1) OX=1403190 GN=aflM PE=2 SV=2	Function unknown	hypothetical protein GSI_07247 [Ganoderma sinense ZZ0214-1]
GL20849	14.4069	18.0414	5.56103	13.6587	0.0885444	0.285439	normal	3.42318e-11	1.03064	up	--	Molecular Function: hydrolase activity, acting on glycosyl bonds (GO:0016798);;	molecular function: catalytic activity (GO:0003824)	N-Glycan biosynthesis (ko00510);; Various types of N-glycan biosynthesis (ko00513);; Protein processing in endoplasmic reticulum (ko04141)	Carbohydrate transport and metabolism	Glycosyl hydrolase family 47	Mannosyl-oligosaccharide alpha-1,2-mannosidase 1B OS=Emericella nidulans (strain FGSC A4 / ATCC 38163 / CBS 112.46 / NRRL 194 / M139) OX=227321 GN=mns1B PE=2 SV=2	Function unknown	hypothetical protein GSI_14760 [Ganoderma sinense ZZ0214-1]
GL20853	29.0823	9.5463	22.1456	18.6563	5.70969e-16	-1.57265	down	0.000418409	-0.486368	normal	General function prediction only	--	--	--	Cell cycle control, cell division, chromosome partitioning;; Posttranslational modification, protein turnover, chaperones	Caspase domain	Metacaspase-1 OS=Cryptococcus neoformans var. neoformans serotype D (strain JEC21 / ATCC MYA-565) OX=214684 GN=MCA1 PE=3 SV=1	Posttranslational modification, protein turnover, chaperones	hypothetical protein GSI_14742 [Ganoderma sinense ZZ0214-1]
GL20860	39.0071	26.6613	52.5457	25.3629	0.0257821	-0.559983	normal	1.61811e-10	-1.27929	down	Secondary metabolites biosynthesis, transport and catabolism;; Defense mechanisms	Cellular Component: membrane (GO:0016020);; Molecular Function: oxidoreductase activity (GO:0016491);; Molecular Function: metal ion binding (GO:0046872);;	cellular component: membrane (GO:0016020);; molecular function: catalytic activity (GO:0003824);; molecular function: binding (GO:0005488)	Steroid biosynthesis (ko00100);; Biosynthesis of antibiotics (ko01130)	Secondary metabolites biosynthesis, transport and catabolism	Cytochrome P450	Cytochrome P450 monooxygenase yanC OS=Aspergillus niger (strain ATCC 1015 / CBS 113.46 / FGSC A1144 / LSHB Ac4 / NCTC 3858a / NRRL 328 / USDA 3528.7) OX=380704 GN=yanC PE=1 SV=1	Secondary metabolites biosynthesis, transport and catabolism	cytochrome P450 [Ganoderma sinense ZZ0214-1]
GL20870	115.647	32.9243	79.3519	44.8695	5.17177e-17	-1.76302	down	2.39947e-09	-1.05041	down	--	Cellular Component: membrane (GO:0016020);;	cellular component: membrane (GO:0016020)	--	--	alpha/beta hydrolase fold;; Steryl acetyl hydrolase	--	--	hypothetical protein GSI_14874 [Ganoderma sinense ZZ0214-1]
GL20882	3.93276	4.37224	1.77463	5.0725	0.79283	0.112787	normal	2.95782e-05	1.18536	up	--	--	--	--	--	Cytochrome P450	--	Secondary metabolites biosynthesis, transport and catabolism	cytochrome P450 [Ganoderma sinense ZZ0214-1]
GL20893	62.883	63.2309	71.9186	41.3208	0.905728	-0.0274244	normal	1.48938e-13	-1.03464	down	--	--	--	--	--	--	--	--	hypothetical protein DICSQDRAFT_136250 [Dichomitus squalens LYAD-421 SS1]
GL20897	12.3971	17.7271	4.67656	17.5812	0.156444	0.455191	normal	1.8825e-13	1.60258	up	--	--	--	--	--	Eukaryotic aspartyl protease	--	--	hypothetical protein GSI_09092 [Ganoderma sinense ZZ0214-1]
GL20898	7.09758	10.594	3.093	10.3163	0.00625119	0.527487	normal	4.69445e-14	1.45184	up	--	--	--	--	--	--	--	Function unknown	hypothetical protein DICSQDRAFT_169697 [Dichomitus squalens LYAD-421 SS1]
GL20904	113.675	82.2749	72.0448	41.9759	0.000125291	-0.494014	normal	8.57986e-21	-1.02243	down	--	Biological Process: proteolysis (GO:0006508);; Molecular Function: serine-type peptidase activity (GO:0008236);;	biological process: metabolic process (GO:0008152);; molecular function: catalytic activity (GO:0003824)	--	--	Peptidase family S41	--	Function unknown	hypothetical protein GSI_09065 [Ganoderma sinense ZZ0214-1]
GL20907	8.42577	12.4392	3.33594	76.9336	0.000626551	0.517716	normal	2.54958e-126	4.18179	up	--	Molecular Function: carboxypeptidase activity (GO:0004180);;	biological process: metabolic process (GO:0008152);; molecular function: catalytic activity (GO:0003824)	--	Posttranslational modification, protein turnover, chaperones;; Amino acid transport and metabolism	Serine carboxypeptidase	Probable serine carboxypeptidase ARB_06414 OS=Arthroderma benhamiae (strain ATCC MYA-4681 / CBS 112371) OX=663331 GN=ARB_06414 PE=1 SV=1	Amino acid transport and metabolism	hypothetical protein GSI_09238 [Ganoderma sinense ZZ0214-1]
GL20914	41.4652	47.0135	12.9919	79.3313	0.605501	0.142214	normal	1.64176e-86	2.33797	up	--	--	--	--	--	--	--	Function unknown	hypothetical protein GSI_09383 [Ganoderma sinense ZZ0214-1]
GL20916	11.6736	4.22032	21.8439	6.08012	0.000298086	-1.30497	down	8.98944e-17	-2.01601	down	--	--	--	--	--	--	--	--	--
GL20924	226.983	77.1495	193.409	82.1285	2.33767e-23	-1.54645	down	4.9077e-51	-1.47175	down	Secondary metabolites biosynthesis, transport and catabolism;; Defense mechanisms	Molecular Function: binding (GO:0005488);; Molecular Function: oxidoreductase activity (GO:0016491);;	molecular function: binding (GO:0005488);; molecular function: catalytic activity (GO:0003824)	--	Secondary metabolites biosynthesis, transport and catabolism	Cytochrome P450	Cytochrome P450 monooxygenase psiH OS=Psilocybe cubensis OX=181762 GN=psiH PE=1 SV=1	Secondary metabolites biosynthesis, transport and catabolism	cytochrome P450 [Ganoderma sinense ZZ0214-1]
GL20943	1354.5	1303.16	1949.28	1036.62	0.535289	-0.0890198	normal	2.74696e-32	-1.15404	down	--	Cellular Component: integral component of membrane (GO:0016021);;	cellular component: membrane (GO:0016020);; cellular component: membrane part (GO:0044425)	--	--	Ser-Thr-rich glycosyl-phosphatidyl-inositol-anchored membrane family	--	Function unknown	hypothetical protein GSI_09223 [Ganoderma sinense ZZ0214-1]
GL20944	2.94697	1.64	8.53791	2.85756	0.0645156	-0.749565	normal	3.70886e-06	-1.64869	down	--	Cellular Component: membrane (GO:0016020);;	cellular component: membrane (GO:0016020)	--	--	--	--	--	hypothetical protein GSI_09240 [Ganoderma sinense ZZ0214-1]
GL20947	35.5184	22.8561	17.0318	9.64332	3.00402e-05	-0.656605	normal	2.3051e-11	-1.05206	down	Carbohydrate transport and metabolism	Molecular Function: polygalacturonase activity (GO:0004650);; Cellular Component: extracellular region (GO:0005576);; Biological Process: carbohydrate metabolic process (GO:0005975);; Biological Process: cell wall organization (GO:0071555);;	molecular function: catalytic activity (GO:0003824);; cellular component: extracellular region (GO:0005576);; biological process: metabolic process (GO:0008152);; biological process: cellular process (GO:0009987);; biological process: cellular component organization or biogenesis (GO:0071840)	--	--	Glycosyl hydrolases family 28	Probable endopolygalacturonase A OS=Aspergillus parasiticus OX=5067 GN=pgaA PE=2 SV=1	Cell wall/membrane/envelope biogenesis	hypothetical protein GSI_09220 [Ganoderma sinense ZZ0214-1]
GL20954	70.4642	20.3923	24.5994	10.8459	3.02985e-30	-1.82877	down	2.48538e-21	-1.27503	down	Nucleotide transport and metabolism	Molecular Function: transporter activity (GO:0005215);; Cellular Component: integral component of membrane (GO:0016021);; Biological Process: transmembrane transport (GO:0055085);;	molecular function: transporter activity (GO:0005215);; cellular component: membrane (GO:0016020);; cellular component: membrane part (GO:0044425);; biological process: localization (GO:0051179)	--	--	Permease for cytosine/purines, uracil, thiamine, allantoin	Purine-cytosine permease FCY22 OS=Saccharomyces cerevisiae (strain ATCC 204508 / S288c) OX=559292 GN=FCY22 PE=3 SV=1	Nucleotide transport and metabolism	transporter [Ganoderma sinense ZZ0214-1]
GL20969	16.7418	6.15152	26.968	20.751	2.1189e-07	-1.37127	down	0.00753339	-0.615561	normal	--	--	--	--	--	--	--	--	hypothetical protein GSI_09170 [Ganoderma sinense ZZ0214-1]
GL20982	23.9174	49.0088	13.9404	60.826	4.60299e-18	0.988271	normal	1.06248e-58	1.85641	up	Lipid transport and metabolism	--	--	--	--	--	--	Function unknown	hypothetical protein GSI_09083 [Ganoderma sinense ZZ0214-1]
GL20984	9.27305	167.849	6.47216	192.956	1.34358e-55	3.87197	up	7.23914e-234	4.58532	up	--	Cellular Component: integral component of membrane (GO:0016021);; Biological Process: transmembrane transport (GO:0055085);;	cellular component: membrane (GO:0016020);; cellular component: membrane part (GO:0044425);; biological process: localization (GO:0051179)	--	Signal transduction mechanisms	OPT oligopeptide transporter protein	Sexual differentiation process protein isp4 OS=Schizosaccharomyces pombe (strain 972 / ATCC 24843) OX=284812 GN=isp4 PE=2 SV=2	Function unknown	transporter [Ganoderma sinense ZZ0214-1]
GL20993	33618.7	25438.6	45635.6	15334.5	0.042713	-0.426084	normal	8.9901e-21	-1.78143	down	--	--	--	--	--	--	--	Function unknown	hypothetical protein GSI_05563 [Ganoderma sinense ZZ0214-1]
GL21004	108.386	100.053	161.318	74.6219	0.711023	-0.141123	normal	6.21593e-10	-1.33373	down	--	--	--	Protein processing in endoplasmic reticulum (ko04141)	--	Hsp20/alpha crystallin family	--	Posttranslational modification, protein turnover, chaperones	hypothetical protein GSI_09264 [Ganoderma sinense ZZ0214-1]
GL21007	67.2413	69.2619	256.995	64.5967	0.98551	0.0050729	normal	7.8729e-64	-2.21905	down	--	Molecular Function: lyase activity (GO:0016829);; Cellular Component: periplasmic space (GO:0042597);;	molecular function: catalytic activity (GO:0003824);; cellular component: cell (GO:0005623);; cellular component: cell part (GO:0044464)	--	--	Alginate lyase	--	Function unknown	hypothetical protein GSI_09222 [Ganoderma sinense ZZ0214-1]
GL21008	10.4949	4.08447	4.48136	3.3433	2.66378e-12	-1.34078	down	0.0117875	-0.643521	normal	--	--	--	--	--	--	--	Function unknown	hypothetical protein GSI_09227 [Ganoderma sinense ZZ0214-1]
GL21012	248.467	125.524	83.239	41.237	1.96421e-11	-0.994006	normal	1.90579e-21	-1.24779	down	--	Molecular Function: transcription factor activity, sequence-specific DNA binding (GO:0003700);; Biological Process: regulation of transcription, DNA-templated (GO:0006355);; Molecular Function: sequence-specific DNA binding (GO:0043565);;	biological process: biological regulation (GO:0065007);; molecular function: nucleic acid binding transcription factor activity (GO:0001071);; molecular function: binding (GO:0005488)	--	--	--	--	Function unknown	transcription factor [Ganoderma sinense ZZ0214-1]
GL21021	203.7	221.836	359.317	199.364	0.617937	0.0865671	normal	1.15222e-17	-1.09032	down	--	Cellular Component: integral component of membrane (GO:0016021);; Biological Process: transmembrane transport (GO:0055085);;	cellular component: membrane (GO:0016020);; cellular component: membrane part (GO:0044425);; biological process: localization (GO:0051179)	--	--	--	--	Carbohydrate transport and metabolism	Riboflavin transporter MCH5, partial [Trametes pubescens]
GL21027	109.995	187.595	273.163	133.659	0.0103473	0.686248	normal	6.15736e-14	-1.26436	down	--	--	--	--	--	--	--	Function unknown	hypothetical protein GSI_09436 [Ganoderma sinense ZZ0214-1]
GL21039	14.8884	20.265	5.26457	19.0091	0.129135	0.398881	normal	1.00763e-20	1.57504	up	--	--	--	--	--	Eukaryotic aspartyl protease	--	Function unknown	hypothetical protein GSI_09092 [Ganoderma sinense ZZ0214-1]
GL21042	7.22174	1.15486	5.4549	2.10419	4.3084e-14	-2.37261	down	3.81747e-11	-1.55076	down	--	--	--	--	--	--	--	Function unknown	hypothetical protein GSI_09069 [Ganoderma sinense ZZ0214-1]
GL21056	344.628	51.6835	576.296	126.287	4.0024e-22	-2.5629	down	6.6834e-27	-2.36507	down	Secondary metabolites biosynthesis, transport and catabolism;; Defense mechanisms	Molecular Function: monooxygenase activity (GO:0004497);; Molecular Function: iron ion binding (GO:0005506);; Cellular Component: integral component of membrane (GO:0016021);; Molecular Function: oxidoreductase activity, acting on paired donors, with incorporation or reduction of molecular oxygen (GO:0016705);; Molecular Function: heme binding (GO:0020037);; Biological Process: oxidation-reductio…	biological process: metabolic process (GO:0008152);; biological process: single-organism process (GO:0044699);; molecular function: catalytic activity (GO:0003824);; molecular function: binding (GO:0005488);; cellular component: membrane (GO:0016020);; cellular component: membrane part (GO:0044425)	--	Secondary metabolites biosynthesis, transport and catabolism	Cytochrome P450	Cytochrome P450 monooxygenase psiH OS=Psilocybe cubensis OX=181762 GN=psiH PE=1 SV=1	Secondary metabolites biosynthesis, transport and catabolism	cytochrome P450 [Ganoderma sinense ZZ0214-1]
GL21057	18.0333	1.53246	15.7014	7.41317	9.23832e-56	-3.40022	down	1.59346e-14	-1.30169	down	Secondary metabolites biosynthesis, transport and catabolism;; Defense mechanisms	Molecular Function: monooxygenase activity (GO:0004497);; Molecular Function: iron ion binding (GO:0005506);; Molecular Function: oxidoreductase activity, acting on paired donors, with incorporation or reduction of molecular oxygen (GO:0016705);; Molecular Function: heme binding (GO:0020037);; Biological Process: oxidation-reduction process (GO:0055114);;	biological process: metabolic process (GO:0008152);; biological process: single-organism process (GO:0044699);; molecular function: catalytic activity (GO:0003824);; molecular function: binding (GO:0005488)	--	Secondary metabolites biosynthesis, transport and catabolism	Cytochrome P450	Cytochrome P450 monooxygenase psiH OS=Psilocybe cubensis OX=181762 GN=psiH PE=1 SV=1	Secondary metabolites biosynthesis, transport and catabolism	cytochrome P450 [Ganoderma sinense ZZ0214-1]
GL21060	5.6652	4.31384	2.82917	9.76303	0.383265	-0.375558	normal	3.41135e-05	1.40986	up	Inorganic ion transport and metabolism	--	--	Nitrogen metabolism (ko00910)	Inorganic ion transport and metabolism	Carbonic anhydrase	--	Inorganic ion transport and metabolism	hypothetical protein GSI_09292 [Ganoderma sinense ZZ0214-1]
GL21075	14.1574	6.49813	23.5013	11.4354	0.000981617	-1.04778	down	2.15072e-09	-1.24549	down	--	--	--	--	--	--	--	--	hypothetical protein GSI_09241 [Ganoderma sinense ZZ0214-1]
GL21078	0.964122	0.625628	0.348196	1.1622	0.289303	-0.531352	normal	0.00966186	1.24965	up	Inorganic ion transport and metabolism	--	--	--	Secondary metabolites biosynthesis, transport and catabolism	Pyridine nucleotide-disulphide oxidoreductase;; Pyridine nucleotide-disulphide oxidoreductase;; Flavin-binding monooxygenase-like;; NAD(P)-binding Rossmann-like domain;; FAD dependent oxidoreductase;; FAD-NAD(P)-binding	--	Inorganic ion transport and metabolism	hypothetical protein GSI_03183 [Ganoderma sinense ZZ0214-1]
GL21079	68.2368	101.64	20.276	84.6019	0.422049	0.440034	normal	1.03656e-42	1.78907	up	Secondary metabolites biosynthesis, transport and catabolism	--	--	--	--	--	--	Function unknown	hypothetical protein GSI_09212 [Ganoderma sinense ZZ0214-1]
GL21083	6.26494	13.8949	5.86343	16.9538	1.39364e-08	1.07462	up	1.22401e-17	1.26541	up	Carbohydrate transport and metabolism	Biological Process: metabolic process (GO:0008152);; Molecular Function: hydrolase activity, acting on glycosyl bonds (GO:0016798);;	biological process: metabolic process (GO:0008152);; molecular function: catalytic activity (GO:0003824)	--	--	Glycosyl hydrolases family 28	Putative galacturan 1,4-alpha-galacturonidase A OS=Aspergillus niger OX=5061 GN=rgxA PE=2 SV=1	Carbohydrate transport and metabolism	transporter [Ganoderma sinense ZZ0214-1]
GL21085	2.9653	5.16908	2.34581	6.74953	0.00114353	0.729981	normal	1.49604e-06	1.2116	up	Secondary metabolites biosynthesis, transport and catabolism;; Defense mechanisms	Cellular Component: membrane (GO:0016020);; Molecular Function: oxidoreductase activity (GO:0016491);; Molecular Function: metal ion binding (GO:0046872);;	cellular component: membrane (GO:0016020);; molecular function: catalytic activity (GO:0003824);; molecular function: binding (GO:0005488)	--	Secondary metabolites biosynthesis, transport and catabolism	Cytochrome P450	Cytochrome P450 monooxygenase psiH OS=Psilocybe cubensis OX=181762 GN=psiH PE=1 SV=1	Secondary metabolites biosynthesis, transport and catabolism	cytochrome P450 [Ganoderma sinense ZZ0214-1]
GL21099	87.1791	252.081	80.8836	281.058	7.34121e-22	1.46442	up	4.46867e-51	1.5432	up	Carbohydrate transport and metabolism	Molecular Function: alpha-L-fucosidase activity (GO:0004560);; Cellular Component: membrane (GO:0016020);;	molecular function: catalytic activity (GO:0003824);; cellular component: membrane (GO:0016020)	Other glycan degradation (ko00511)	--	Glycosyl hydrolase family 65, N-terminal domain	Probable alpha-fucosidase A OS=Aspergillus niger (strain CBS 513.88 / FGSC A1513) OX=425011 GN=afcA PE=3 SV=1	Function unknown	hypothetical protein GSI_10440 [Ganoderma sinense ZZ0214-1]
GL21100	250.728	87.1107	402.763	80.0919	3.46373e-15	-1.49819	down	2.87766e-10	-2.34012	down	--	--	--	--	--	--	--	--	--
GL21111	24.079	9.05761	8.85483	5.32091	4.65382e-12	-1.38906	down	2.26741e-07	-0.9624	normal	--	Cellular Component: integral component of membrane (GO:0016021);; Biological Process: transmembrane transport (GO:0055085);;	cellular component: membrane (GO:0016020);; cellular component: membrane part (GO:0044425);; biological process: localization (GO:0051179)	--	Signal transduction mechanisms	OPT oligopeptide transporter protein	Glutathione transporter 1 OS=Schizosaccharomyces pombe (strain 972 / ATCC 24843) OX=284812 GN=pgt1 PE=1 SV=1	Function unknown	transporter [Ganoderma sinense ZZ0214-1]
GL21113	4.55794	7.92855	6.41357	27.2249	0.0423463	0.68188	normal	2.35046e-15	1.76066	up	--	--	--	--	Cell cycle control, cell division, chromosome partitioning;; Posttranslational modification, protein turnover, chaperones	--	Metacaspase-1 OS=Ajellomyces capsulatus (strain NAm1 / WU24) OX=339724 GN=MCA1 PE=3 SV=1	Posttranslational modification, protein turnover, chaperones	hypothetical protein TRAVEDRAFT_30682 [Trametes versicolor FP-101664 SS1]
GL21117	13.2781	4.79054	8.39494	5.46747	3.74999e-18	-1.46148	down	0.192709	-0.696997	normal	Secondary metabolites biosynthesis, transport and catabolism;; Defense mechanisms	Cellular Component: membrane (GO:0016020);; Molecular Function: oxidoreductase activity (GO:0016491);; Molecular Function: metal ion binding (GO:0046872);;	cellular component: membrane (GO:0016020);; molecular function: catalytic activity (GO:0003824);; molecular function: binding (GO:0005488)	--	Secondary metabolites biosynthesis, transport and catabolism	Cytochrome P450	Cytochrome P450 monooxygenase paxP OS=Penicillium paxilli OX=70109 GN=paxP PE=1 SV=1	Secondary metabolites biosynthesis, transport and catabolism	cytochrome P450 [Ganoderma sinense ZZ0214-1]
GL21127	112.532	86.4243	148.189	58.9607	0.00854025	-0.409087	normal	8.72155e-34	-1.56357	down	--	Cellular Component: integral component of membrane (GO:0016021);; Molecular Function: oxidoreductase activity (GO:0016491);; Biological Process: oxidation-reduction process (GO:0055114);;	cellular component: membrane (GO:0016020);; cellular component: membrane part (GO:0044425);; molecular function: catalytic activity (GO:0003824);; biological process: metabolic process (GO:0008152);; biological process: single-organism process (GO:0044699)	--	Inorganic ion transport and metabolism;; Secondary metabolites biosynthesis, transport and catabolism	Ferric reductase like transmembrane component;; FAD-binding domain;; Ferric reductase NAD binding domain	Ferric reductase transmembrane component 5 OS=Saccharomyces cerevisiae (strain ATCC 204508 / S288c) OX=559292 GN=FRE5 PE=2 SV=1	Intracellular trafficking, secretion, and vesicular transport	transporter [Ganoderma sinense ZZ0214-1]
GL21141	38.9251	17.5987	23.5065	20.7159	1.12012e-05	-1.10129	down	0.00850783	-0.414658	normal	Lipid transport and metabolism;; General function prediction only	Molecular Function: oxidoreductase activity (GO:0016491);;	molecular function: catalytic activity (GO:0003824)	--	General function prediction only	GMC oxidoreductase;; GMC oxidoreductase	Dehydrogenase citC OS=Monascus ruber OX=89489 GN=citC PE=1 SV=1	Amino acid transport and metabolism	GMC oxidoreductase [Dichomitus squalens LYAD-421 SS1]
GL21154	2.74033	4.75634	2.97685	23.7358	0.0351412	0.696234	normal	8.97285e-24	2.603	up	--	--	--	--	--	Glycosyl hydrolase family 71	Glucan endo-1,3-alpha-glucosidase agn1 OS=Schizosaccharomyces pombe (strain 972 / ATCC 24843) OX=284812 GN=agn1 PE=1 SV=2	Carbohydrate transport and metabolism	hypothetical protein GSI_10418 [Ganoderma sinense ZZ0214-1]
GL21155	3.72344	5.4474	5.05613	25.9365	0.211174	0.464318	normal	1.99703e-17	2.02267	up	--	--	--	--	--	Glycosyl hydrolase family 71	--	Carbohydrate transport and metabolism	hypothetical protein GSI_10418 [Ganoderma sinense ZZ0214-1]
GL21176	1.92498	3.82043	2.24359	24.7627	0.019859	0.845414	normal	3.70026e-45	3.08431	up	--	--	--	--	--	Ferric reductase like transmembrane component	--	Intracellular trafficking, secretion, and vesicular transport	transporter [Ganoderma sinense ZZ0214-1]
GL21181	72.4367	22.7335	87.0561	18.2667	3.01462e-16	-1.63589	down	7.86827e-08	-2.22036	down	Posttranslational modification, protein turnover, chaperones	--	--	Glutathione metabolism (ko00480)	--	Glutathione S-transferase, N-terminal domain;; Glutathione S-transferase, N-terminal domain;; Glutathione S-transferase, N-terminal domain	--	Posttranslational modification, protein turnover, chaperones	hypothetical protein GSI_10264 [Ganoderma sinense ZZ0214-1]
GL21183	1.3574	2.67589	2.28665	7.17157	0.0120263	0.853036	normal	1.82025e-09	1.34978	up	Carbohydrate transport and metabolism;; Amino acid transport and metabolism;; Inorganic ion transport and metabolism;; General function prediction only	Cellular Component: integral component of membrane (GO:0016021);; Biological Process: transmembrane transport (GO:0055085);;	cellular component: membrane (GO:0016020);; cellular component: membrane part (GO:0044425);; biological process: localization (GO:0051179)	--	General function prediction only	Major Facilitator Superfamily;; Sugar (and other) transporter;; Uncharacterised MFS-type transporter YbfB	Citrinin biosynthesis cluster MFS transporter mrr1 OS=Monascus ruber OX=89489 GN=mrr1 PE=3 SV=1	Carbohydrate transport and metabolism	MFS general substrate transporter [Ganoderma sinense ZZ0214-1]
GL21188	1978.58	918.803	1459.86	263.18	2.10734e-16	-1.11903	down	3.56885e-70	-2.68613	down	--	--	--	--	--	--	--	--	hypothetical protein GSI_10296 [Ganoderma sinense ZZ0214-1]
GL21189	7.49723	82.886	8.43697	53.7596	4.59843e-64	3.28912	up	4.72228e-34	2.3593	up	Cell wall/membrane/envelope biogenesis	--	--	--	--	Lytic transglycolase	Allergen Asp f 7 homolog OS=Arthroderma benhamiae (strain ATCC MYA-4681 / CBS 112371) OX=663331 GN=ARB_02701 PE=3 SV=1	Function unknown	hypothetical protein GSI_10288 [Ganoderma sinense ZZ0214-1]
GL21207	47.3979	19.0271	78.6831	21.5656	5.18741e-07	-1.2671	down	2.79914e-30	-2.07035	down	--	--	--	--	--	--	--	--	hypothetical protein PYCCODRAFT_1401669 [Trametes coccinea BRFM310]
GL21212	13.3448	14.8165	12.5513	34.1317	0.58668	0.11618	normal	1.2786e-18	1.17571	up	Cell wall/membrane/envelope biogenesis	Molecular Function: protein kinase activity (GO:0004672);; Molecular Function: ATP binding (GO:0005524);; Biological Process: protein phosphorylation (GO:0006468);;	biological process: metabolic process (GO:0008152);; biological process: cellular process (GO:0009987);; molecular function: catalytic activity (GO:0003824);; molecular function: binding (GO:0005488)	--	General function prediction only;; Signal transduction mechanisms	Protein kinase domain;; Protein tyrosine kinase	cAMP-dependent protein kinase type 3 OS=Saccharomyces cerevisiae (strain ATCC 204508 / S288c) OX=559292 GN=TPK3 PE=1 SV=2	Signal transduction mechanisms	transporter [Ganoderma sinense ZZ0214-1]
GL21213	76.1459	109.107	41.5847	181.552	0.113745	0.464479	normal	5.1412e-15	1.82987	up	Posttranslational modification, protein turnover, chaperones	--	--	--	Posttranslational modification, protein turnover, chaperones	FKBP-type peptidyl-prolyl cis-trans isomerase	FK506-binding protein 1 OS=Cryptococcus neoformans var. grubii serotype A (strain H99 / ATCC 208821 / CBS 10515 / FGSC 9487) OX=235443 GN=FRR1 PE=3 SV=1	Posttranslational modification, protein turnover, chaperones	hypothetical protein GSI_10451 [Ganoderma sinense ZZ0214-1]
GL21214	52.9829	18.1226	31.0607	29.8097	1.59e-22	-1.54249	down	0.0789783	-0.30785	normal	Posttranslational modification, protein turnover, chaperones	--	--	--	--	Glutathione S-transferase, N-terminal domain;; Glutathione S-transferase, N-terminal domain;; Glutathione S-transferase, N-terminal domain	--	Posttranslational modification, protein turnover, chaperones	thioredoxin-like protein [Dichomitus squalens LYAD-421 SS1]
GL21221	13.8001	32.4443	9.32596	50.8463	3.77464e-13	1.17214	up	2.167e-56	2.16795	up	--	Cellular Component: membrane (GO:0016020);; Molecular Function: oxidoreductase activity (GO:0016491);;	cellular component: membrane (GO:0016020);; molecular function: catalytic activity (GO:0003824)	--	Inorganic ion transport and metabolism;; Secondary metabolites biosynthesis, transport and catabolism	Ferric reductase NAD binding domain;; FAD-binding domain;; Ferric reductase like transmembrane component	Probable ferric reductase transmembrane component OS=Candida albicans OX=5476 GN=CFL1 PE=3 SV=1	Intracellular trafficking, secretion, and vesicular transport	transporter [Ganoderma sinense ZZ0214-1]
GL21235	9.03288	3.70681	9.20666	6.68579	6.74302e-05	-1.20469	down	0.109535	-0.619627	normal	Energy production and conversion	--	--	--	Secondary metabolites biosynthesis, transport and catabolism	short chain dehydrogenase;; Enoyl-(Acyl carrier protein) reductase;; KR domain	Uncharacterized oxidoreductase C162.03 OS=Schizosaccharomyces pombe (strain 972 / ATCC 24843) OX=284812 GN=SPCC162.03 PE=3 SV=1	Function unknown	hypothetical protein GSI_10209 [Ganoderma sinense ZZ0214-1]
GL21237	6.35084	16.8915	11.1139	28.073	1.75972e-19	1.34948	up	7.91351e-17	1.08334	up	--	--	--	--	--	Domain of unknown function (DUF4470);; MYND finger	--	Function unknown	hypothetical protein GSI_10221 [Ganoderma sinense ZZ0214-1]
GL21239	11.1117	11.5737	32.7695	14.0871	0.923297	0.0293941	normal	2.58687e-07	-1.37852	down	--	--	--	--	--	--	--	Function unknown	hypothetical protein GSI_09720 [Ganoderma sinense ZZ0214-1]
GL21243	1.34233	1.9554	1.72727	10.231	0.0423275	0.485511	normal	2.40666e-35	2.26101	up	Signal transduction mechanisms	--	--	--	General function prediction only;; Signal transduction mechanisms	Protein kinase domain;; Protein tyrosine kinase	Serine/threonine-protein kinase YPK2/YKR2 OS=Saccharomyces cerevisiae (strain ATCC 204508 / S288c) OX=559292 GN=YPK2 PE=1 SV=1	Signal transduction mechanisms	hypothetical protein GSI_10266 [Ganoderma sinense ZZ0214-1]
GL21294	37.1286	12.3105	6.50782	6.85691	3.52568e-08	-1.50551	down	0.5354	-0.173672	normal	Carbohydrate transport and metabolism	Molecular Function: hydrolase activity, hydrolyzing O-glycosyl compounds (GO:0004553);; Biological Process: carbohydrate metabolic process (GO:0005975);;	molecular function: catalytic activity (GO:0003824);; biological process: metabolic process (GO:0008152)	--	--	Glycosyl hydrolases family 18	Killer toxin subunits alpha/beta OS=Kluyveromyces lactis (strain ATCC 8585 / CBS 2359 / DSM 70799 / NBRC 1267 / NRRL Y-1140 / WM37) OX=284590 PE=1 SV=1	Carbohydrate transport and metabolism	hypothetical protein GSI_08018 [Ganoderma sinense ZZ0214-1]
GL21296	217.471	141.92	190.901	71.6636	1.84629e-05	-0.639269	normal	6.67535e-39	-1.64799	down	Lipid transport and metabolism	--	--	--	--	Survival protein SurE	Acid phosphatase OS=Yarrowia lipolytica (strain CLIB 122 / E 150) OX=284591 GN=PHO2 PE=3 SV=2	Nucleotide transport and metabolism	hypothetical protein GSI_11796 [Ganoderma sinense ZZ0214-1]
GL21316	23.4209	42.046	20.3898	49.5759	3.0233e-05	0.784877	normal	6.53558e-13	1.02239	up	--	--	--	--	--	--	--	--	hypothetical protein GSI_11679 [Ganoderma sinense ZZ0214-1]
GL21331	24.2662	116.081	18.9967	256.581	1.55377e-62	2.18507	up	7.3356e-98	3.45065	up	Carbohydrate transport and metabolism	Molecular Function: hydrolase activity, hydrolyzing O-glycosyl compounds (GO:0004553);; Biological Process: carbohydrate metabolic process (GO:0005975);;	molecular function: catalytic activity (GO:0003824);; biological process: metabolic process (GO:0008152)	--	--	Glycosyl hydrolases family 16	Probable glycosidase C21B10.07 OS=Schizosaccharomyces pombe (strain 972 / ATCC 24843) OX=284812 GN=SPBC21B10.07 PE=3 SV=1	Carbohydrate transport and metabolism	hypothetical protein GSI_11855 [Ganoderma sinense ZZ0214-1]
GL21332	3.66835	7.22106	14.8734	5.40137	0.000217593	0.894194	normal	1.26621e-07	-1.62914	down	Carbohydrate transport and metabolism	Cellular Component: integral component of membrane (GO:0016021);; Biological Process: transmembrane transport (GO:0055085);;	cellular component: membrane (GO:0016020);; cellular component: membrane part (GO:0044425);; biological process: localization (GO:0051179)	--	Carbohydrate transport and metabolism	Major Facilitator Superfamily	Fujikurins efflux protein FFUJ_12242 OS=Gibberella fujikuroi (strain CBS 195.34 / IMI 58289 / NRRL A-6831) OX=1279085 GN=FFUJ_12242 PE=2 SV=1	Carbohydrate transport and metabolism	MFS general substrate transporter [Ganoderma sinense ZZ0214-1]
GL21341	114.469	42.3001	65.8298	22.1164	9.39039e-18	-1.43039	down	2.55233e-67	-1.80994	down	--	--	--	--	--	--	--	Function unknown	hypothetical protein GSI_11814 [Ganoderma sinense ZZ0214-1]
GL21342	57.223	46.0389	21.1403	61.5591	0.601994	-0.281901	normal	1.06322e-10	1.26502	up	Carbohydrate transport and metabolism	Biological Process: trehalose biosynthetic process (GO:0005992);; Molecular Function: transferase activity (GO:0016740);;	biological process: metabolic process (GO:0008152);; biological process: cellular process (GO:0009987);; biological process: single-organism process (GO:0044699);; molecular function: catalytic activity (GO:0003824)	Starch and sucrose metabolism (ko00500)	Carbohydrate transport and metabolism	Glycosyltransferase family 20;; Trehalose-phosphatase	Putative alpha,alpha-trehalose-phosphate synthase [UDP-forming] 106 kDa subunit OS=Schizosaccharomyces pombe (strain 972 / ATCC 24843) OX=284812 GN=SPAC2E11.16c PE=1 SV=1	Carbohydrate transport and metabolism	hypothetical protein GSI_11853 [Ganoderma sinense ZZ0214-1]
GL21348	84.2151	470.256	81.3922	614.765	6.6362e-60	2.39586	up	1.63531e-135	2.64403	up	--	Cellular Component: integral component of membrane (GO:0016021);;	cellular component: membrane (GO:0016020);; cellular component: membrane part (GO:0044425)	--	--	--	--	--	hypothetical protein GSI_11763 [Ganoderma sinense ZZ0214-1]
GL21361	147.705	380.371	345.423	761.951	4.42227e-17	1.29918	up	1.40422e-12	0.886477	normal	Amino acid transport and metabolism	Molecular Function: 3-deoxy-7-phosphoheptulonate synthase activity (GO:0003849);; Biological Process: aromatic amino acid family biosynthetic process (GO:0009073);; Biological Process: chorismate biosynthetic process (GO:0009423);;	molecular function: catalytic activity (GO:0003824);; biological process: metabolic process (GO:0008152);; biological process: cellular process (GO:0009987);; biological process: single-organism process (GO:0044699)	Phenylalanine, tyrosine and tryptophan biosynthesis (ko00400);; Biosynthesis of antibiotics (ko01130);; Biosynthesis of amino acids (ko01230)	--	DAHP synthetase I family	Phospho-2-dehydro-3-deoxyheptonate aldolase, tyrosine-inhibited OS=Schizosaccharomyces pombe (strain 972 / ATCC 24843) OX=284812 GN=aro4 PE=3 SV=1	Amino acid transport and metabolism	hypothetical protein GSI_11680 [Ganoderma sinense ZZ0214-1]
GL21380	16.0083	16.2293	5.78537	15.7088	0.971635	-0.0100198	normal	6.53255e-18	1.18167	up	--	--	--	--	--	Heterokaryon incompatibility protein (HET)	Vegetative incompatibility protein HET-E-1 OS=Podospora anserina OX=5145 GN=HET-E1 PE=4 SV=1	--	hypothetical protein GSI_11909 [Ganoderma sinense ZZ0214-1]
GL21398	18.6235	12.7087	24.7936	13.9808	0.00507869	-0.566617	normal	1.13196e-10	-1.06046	down	--	--	--	--	--	--	--	Function unknown	hypothetical protein GSI_11828 [Ganoderma sinense ZZ0214-1]
GL21413	410.1	74.2639	41.2197	87.7112	2.26245e-26	-2.3606	down	0.193271	0.712958	normal	--	--	--	--	--	Fungal fucose-specific lectin	--	--	hypothetical protein M407DRAFT_231350 [Tulasnella calospora MUT 4182]
GL21420	245.122	26.1012	120.893	72.2135	2.56271e-76	-3.16195	down	4.36434e-09	-0.985569	normal	Secondary metabolites biosynthesis, transport and catabolism;; Defense mechanisms	Molecular Function: binding (GO:0005488);; Molecular Function: oxidoreductase activity (GO:0016491);;	molecular function: binding (GO:0005488);; molecular function: catalytic activity (GO:0003824)	--	Secondary metabolites biosynthesis, transport and catabolism	Cytochrome P450	Cytochrome P450 monooxygenase FCK2 OS=Fusarium pseudograminearum (strain CS3096) OX=1028729 GN=FCK2 PE=2 SV=1	Secondary metabolites biosynthesis, transport and catabolism	cytochrome P450 [Ganoderma sinense ZZ0214-1]
GL21450	25.8075	8.71163	9.98317	14.2366	3.97728e-13	-1.52844	down	0.735365	0.224784	normal	Amino acid transport and metabolism	Biological Process: amino acid transport (GO:0006865);; Cellular Component: membrane (GO:0016020);; Biological Process: transmembrane transport (GO:0055085);;	biological process: single-organism process (GO:0044699);; biological process: localization (GO:0051179);; cellular component: membrane (GO:0016020)	--	Amino acid transport and metabolism	Amino acid permease;; Amino acid permease	Uncharacterized amino-acid permease PB24D3.02c OS=Schizosaccharomyces pombe (strain 972 / ATCC 24843) OX=284812 GN=SPAPB24D3.02c PE=3 SV=1	Amino acid transport and metabolism	transporter [Ganoderma sinense ZZ0214-1]
GL21471	0.804329	1.78898	2.26498	9.60391	--	--	--	4.1185e-06	1.64784	up	--	--	--	--	--	--	--	--	--
GL21481	0.408191	0.0954767	5.24235	1.73603	--	--	--	3.15269e-05	-1.63448	down	--	--	--	--	--	--	--	--	hypothetical protein GSI_04044 [Ganoderma sinense ZZ0214-1]
GL21492	16.4452	13.528	35.9481	10.484	0.31115	-0.299068	normal	1.93028e-17	-1.9472	down	--	--	--	--	--	--	--	--	--
GL21504	515.617	1274.66	843.996	947.177	5.58105e-12	1.2283	up	0.711551	-0.0916724	normal	--	Molecular Function: binding (GO:0005488);; Biological Process: nucleotide catabolic process (GO:0009166);; Molecular Function: hydrolase activity (GO:0016787);;	molecular function: binding (GO:0005488);; biological process: metabolic process (GO:0008152);; biological process: cellular process (GO:0009987);; biological process: single-organism process (GO:0044699);; molecular function: catalytic activity (GO:0003824)	--	Nucleotide transport and metabolism	--	Secreted protein ARB_01864 OS=Arthroderma benhamiae (strain ATCC MYA-4681 / CBS 112371) OX=663331 GN=ARB_01864 PE=1 SV=1	Nucleotide transport and metabolism	hypothetical protein GSI_04236 [Ganoderma sinense ZZ0214-1]
GL21511	5.38687	11.0789	2.22113	18.6228	1.77764e-07	0.977187	normal	3.7235e-39	2.72859	up	Amino acid transport and metabolism	Molecular Function: transferase activity (GO:0016740);;	molecular function: catalytic activity (GO:0003824)	--	Coenzyme transport and metabolism	Aminotransferase class-V	Molybdenum cofactor sulfurase OS=Aspergillus clavatus (strain ATCC 1007 / CBS 513.65 / DSM 816 / NCTC 3887 / NRRL 1) OX=344612 GN=hxB PE=3 SV=1	Amino acid transport and metabolism	hypothetical protein GSI_04292 [Ganoderma sinense ZZ0214-1]
GL21518	3.52133	4.07262	2.0963	5.71701	0.625342	0.160172	normal	4.29242e-06	1.15674	up	General function prediction only	--	--	Biosynthesis of antibiotics (ko01130)	--	Acyl-coenzyme A:6-aminopenicillanic acid acyl-transferase	Acyl-coenzyme A:6-aminopenicillanic-acid-acyltransferase 40 kDa form OS=Penicillium chrysogenum OX=5076 GN=penDE PE=1 SV=1	Lipid transport and metabolism	hypothetical protein GSI_04310 [Ganoderma sinense ZZ0214-1]
GL21526	54.1343	57.2395	124.899	38.9417	0.890629	0.0398516	normal	2.52729e-40	-1.90906	down	Carbohydrate transport and metabolism	Biological Process: oxalate metabolic process (GO:0033609);; Molecular Function: nutrient reservoir activity (GO:0045735);;	biological process: metabolic process (GO:0008152);; biological process: cellular process (GO:0009987);; biological process: single-organism process (GO:0044699);; molecular function: nutrient reservoir activity (GO:0045735)	--	--	Cupin;; Cupin domain;; Mannose-6-phosphate isomerase	Probable oxalate decarboxylase ARB_04859 OS=Arthroderma benhamiae (strain ATCC MYA-4681 / CBS 112371) OX=663331 GN=ARB_04859 PE=1 SV=1	Carbohydrate transport and metabolism	hypothetical protein GSI_03993 [Ganoderma sinense ZZ0214-1]
GL21539	128.296	184.87	353.997	176.212	0.00391086	0.478884	normal	2.5266e-08	-1.22752	down	Carbohydrate transport and metabolism	Biological Process: metabolic process (GO:0008152);; Molecular Function: hydrolase activity (GO:0016787);;	biological process: metabolic process (GO:0008152);; molecular function: catalytic activity (GO:0003824)	--	Energy production and conversion	Phosphoenolpyruvate phosphomutase;; Isocitrate lyase family	Isocitrate lyase OS=Emericella nidulans (strain FGSC A4 / ATCC 38163 / CBS 112.46 / NRRL 194 / M139) OX=227321 GN=acuD PE=1 SV=3	Carbohydrate transport and metabolism	hypothetical protein GSI_04139 [Ganoderma sinense ZZ0214-1]
GL21546	3.92334	5.78975	2.9033	17.3081	0.0309898	0.508778	normal	5.3725e-22	2.22755	up	--	Molecular Function: aspartic-type endopeptidase activity (GO:0004190);; Biological Process: proteolysis (GO:0006508);;	biological process: metabolic process (GO:0008152);; molecular function: catalytic activity (GO:0003824)	--	Posttranslational modification, protein turnover, chaperones	Eukaryotic aspartyl protease;; Xylanase inhibitor N-terminal	Aspartic protease OS=Phaffia rhodozyma OX=5421 GN=pr1 PE=1 SV=1	Posttranslational modification, protein turnover, chaperones	hypothetical protein GSI_04204 [Ganoderma sinense ZZ0214-1]
GL21552	13.0224	365.5	31.6782	859.899	1.83018e-150	4.6178	up	1.97288e-191	4.45204	up	Function unknown	--	--	--	--	Uncharacterized alpha/beta hydrolase domain (DUF2235);; Protein of unknown function (DUF3421)	Uncharacterized protein YEL023C OS=Saccharomyces cerevisiae (strain ATCC 204508 / S288c) OX=559292 GN=YEL023C PE=1 SV=1	Function unknown	hypothetical protein GSI_05677 [Ganoderma sinense ZZ0214-1]
GL21576	16.4764	3.81792	4.13405	4.88475	1.82914e-11	-1.9399	down	0.986234	0.00946853	normal	--	--	--	--	--	Caulimovirus viroplasmin	--	--	hypothetical protein GSI_04071 [Ganoderma sinense ZZ0214-1]
GL21581	0.681432	2.62548	30.4872	65.5987	1.34517e-07	1.70472	up	1.20964e-06	0.836154	normal	Carbohydrate transport and metabolism	Cellular Component: integral component of membrane (GO:0016021);; Biological Process: transmembrane transport (GO:0055085);;	cellular component: membrane (GO:0016020);; cellular component: membrane part (GO:0044425);; biological process: localization (GO:0051179)	--	Carbohydrate transport and metabolism	Major Facilitator Superfamily;; Sugar (and other) transporter	Aspyridones efflux protein apdF OS=Emericella nidulans (strain FGSC A4 / ATCC 38163 / CBS 112.46 / NRRL 194 / M139) OX=227321 GN=apdF PE=2 SV=1	Carbohydrate transport and metabolism	MFS general substrate transporter [Ganoderma sinense ZZ0214-1]
GL21587	83.4599	35.2161	4.0575	8.5074	1.75176e-16	-1.24671	down	0.000646752	0.799557	normal	--	Molecular Function: RNA binding (GO:0003723);; Cellular Component: cytoplasmic part (GO:0044444);;	molecular function: binding (GO:0005488);; cellular component: cell (GO:0005623);; cellular component: cell part (GO:0044464)	RNA transport (ko03013)	Translation, ribosomal structure and biogenesis	MIF4G domain;; MA3 domain	Eukaryotic translation initiation factor 4 gamma OS=Schizosaccharomyces pombe (strain 972 / ATCC 24843) OX=284812 GN=tif471 PE=1 SV=1	Translation, ribosomal structure and biogenesis	transporter [Ganoderma sinense ZZ0214-1]
GL21590	164.733	29.4507	8.4981	10.7739	3.33223e-25	-2.36964	down	0.724718	0.0959122	normal	--	--	--	--	--	--	--	--	--
GL21591	149.932	29.3638	13.6508	14.5341	6.52434e-25	-2.26208	down	0.518532	-0.150711	normal	--	Molecular Function: RNA binding (GO:0003723);;	molecular function: binding (GO:0005488)	RNA transport (ko03013)	--	Eukaryotic translation initiation factor 4G1	--	Translation, ribosomal structure and biogenesis	hypothetical protein GSI_04167 [Ganoderma sinense ZZ0214-1]
GL21592	15.0877	5.42169	4.32876	5.04767	1.02622e-08	-1.41211	down	0.988767	-0.00536077	normal	Translation, ribosomal structure and biogenesis	Molecular Function: RNA binding (GO:0003723);; Molecular Function: aspartate-tRNA ligase activity (GO:0004815);; Molecular Function: ATP binding (GO:0005524);; Cellular Component: nucleus (GO:0005634);; Cellular Component: cytosol (GO:0005829);; Biological Process: aspartyl-tRNA aminoacylation (GO:0006422);;	molecular function: binding (GO:0005488);; molecular function: catalytic activity (GO:0003824);; cellular component: cell (GO:0005623);; cellular component: organelle (GO:0043226);; cellular component: cell part (GO:0044464);; biological process: metabolic process (GO:0008152);; biological process: cellular process (GO:0009987);; biological process: single-organism process (GO:0044699)	Aminoacyl-tRNA biosynthesis (ko00970)	Translation, ribosomal structure and biogenesis	tRNA synthetases class II (D, K and N);; OB-fold nucleic acid binding domain	Aspartate--tRNA ligase, cytoplasmic OS=Schizosaccharomyces pombe (strain 972 / ATCC 24843) OX=284812 GN=dps1 PE=1 SV=1	Translation, ribosomal structure and biogenesis	hypothetical protein GSI_06723 [Ganoderma sinense ZZ0214-1]
GL21595	89.735	36.0843	41.2279	34.9739	1.11569e-17	-1.31489	down	0.0177881	-0.474394	normal	--	--	--	--	--	--	--	Function unknown	hypothetical protein GSI_04164 [Ganoderma sinense ZZ0214-1]
GL21607	1.1994	1.18357	5.1254	1.49296	--	--	--	4.68123e-10	-1.8883	down	Lipid transport and metabolism	--	--	Glycerolipid metabolism (ko00561)	Lipid transport and metabolism	Serine aminopeptidase, S33;; Alpha/beta hydrolase family;; alpha/beta hydrolase fold;; Lipase (class 3);; Alpha/beta hydrolase of unknown function (DUF900)	Putative monoglyceride lipase OS=Schizosaccharomyces pombe (strain 972 / ATCC 24843) OX=284812 GN=SPCC5E4.05c PE=1 SV=1	Lipid transport and metabolism	hypothetical protein GSI_04273 [Ganoderma sinense ZZ0214-1]
GL21609	3.925	3.51637	1.9586	5.93029	0.643288	-0.178851	normal	7.68827e-12	1.31491	up	--	--	--	--	--	Protein of unknown function (DUF1479)	--	Function unknown	hypothetical protein GSI_04295 [Ganoderma sinense ZZ0214-1]
GL21612	3.45928	5.04406	4.39793	14.0916	0.108478	0.479443	normal	6.04582e-13	1.38915	up	--	--	--	--	--	--	--	--	hypothetical protein GSI_04305 [Ganoderma sinense ZZ0214-1]
GL21630	53.2875	54.8901	69.8887	38.0708	0.981842	0.00611332	normal	7.80368e-13	-1.11373	down	--	--	--	--	--	--	--	--	hypothetical protein GSI_12679 [Ganoderma sinense ZZ0214-1]
GL21644	19.0962	145.733	50.8472	463.108	2.11649e-60	2.8115	up	4.76691e-116	2.90065	up	--	--	--	--	Lipid transport and metabolism	Lipase (class 3)	Lipase OS=Rhizomucor miehei OX=4839 PE=1 SV=2	Function unknown	hypothetical protein GSI_12748 [Ganoderma sinense ZZ0214-1]
GL21649	110.491	136.89	155.195	81.637	0.216299	0.263808	normal	1.01982e-13	-1.16648	down	Amino acid transport and metabolism	Molecular Function: methylenetetrahydrofolate reductase (NAD(P)H) activity (GO:0004489);; Cellular Component: mitochondrion (GO:0005739);; Biological Process: methionine biosynthetic process (GO:0009086);; Biological Process: tetrahydrofolate interconversion (GO:0035999);; Biological Process: oxidation-reduction process (GO:0055114);;	biological process: metabolic process (GO:0008152);; biological process: single-organism process (GO:0044699);; molecular function: catalytic activity (GO:0003824);; cellular component: cell (GO:0005623);; cellular component: organelle (GO:0043226);; cellular component: cell part (GO:0044464);; biological process: cellular process (GO:0009987)	One carbon pool by folate (ko00670);; Carbon metabolism (ko01200)	Amino acid transport and metabolism	Methylenetetrahydrofolate reductase	Methylenetetrahydrofolate reductase 1 OS=Schizosaccharomyces pombe (strain 972 / ATCC 24843) OX=284812 GN=met9 PE=1 SV=1	Amino acid transport and metabolism	hypothetical protein GSI_12763 [Ganoderma sinense ZZ0214-1]
GL21655	22.7745	71.3578	40.0457	72.323	3.73208e-17	1.5579	up	1.77641e-05	0.597632	normal	--	Cellular Component: membrane (GO:0016020);;	cellular component: membrane (GO:0016020)	--	--	--	--	Function unknown	hypothetical protein DICSQDRAFT_101178 [Dichomitus squalens LYAD-421 SS1]
GL21661	1.84342	3.32361	1.98855	10.9447	0.000222628	0.78325	normal	1.55308e-32	2.1537	up	Carbohydrate transport and metabolism	--	--	--	--	--	--	Function unknown	hypothetical protein GSI_12835 [Ganoderma sinense ZZ0214-1]
GL21663	163.892	77.7381	190.28	79.7974	1.83688e-14	-1.08907	down	2.00477e-52	-1.48948	down	Secondary metabolites biosynthesis, transport and catabolism;; Defense mechanisms	Molecular Function: binding (GO:0005488);; Molecular Function: oxidoreductase activity (GO:0016491);;	molecular function: binding (GO:0005488);; molecular function: catalytic activity (GO:0003824)	--	Secondary metabolites biosynthesis, transport and catabolism	Cytochrome P450;; Mitochondrial carrier protein	Cytochrome P450 monooxygenase psiH OS=Psilocybe cubensis OX=181762 GN=psiH PE=1 SV=1	Secondary metabolites biosynthesis, transport and catabolism	cytochrome P450 [Ganoderma sinense ZZ0214-1]
GL21678	2.20621	2.54513	1.46942	5.48085	0.731562	0.159935	normal	1.0667e-05	1.51695	up	--	--	--	--	--	--	--	Function unknown	hypothetical protein GSI_11229 [Ganoderma sinense ZZ0214-1]
GL21688	18.4809	32.395	2.29059	8.3606	5.59494e-08	0.76198	normal	2.69847e-21	1.58673	up	Posttranslational modification, protein turnover, chaperones	Molecular Function: serine-type endopeptidase activity (GO:0004252);; Biological Process: proteolysis (GO:0006508);;	biological process: metabolic process (GO:0008152);; molecular function: catalytic activity (GO:0003824)	--	--	Pro-kumamolisin, activation domain;; Subtilase family	Tripeptidyl-peptidase sed3 OS=Neosartorya fumigata (strain ATCC MYA-4609 / Af293 / CBS 101355 / FGSC A1100) OX=330879 GN=sed3 PE=1 SV=1	Posttranslational modification, protein turnover, chaperones	hypothetical protein GSI_12724 [Ganoderma sinense ZZ0214-1]
GL21690	186.635	140.968	228.326	108.843	0.00306516	-0.433675	normal	3.80377e-24	-1.31024	down	Lipid transport and metabolism	Molecular Function: farnesyl-diphosphate farnesyltransferase activity (GO:0004310);; Cellular Component: mitochondrial outer membrane (GO:0005741);; Cellular Component: endoplasmic reticulum membrane (GO:0005789);; Biological Process: ergosterol biosynthetic process (GO:0006696);; Cellular Component: integral component of membrane (GO:0016021);; Molecular Function: squalene synthase activity (GO:…	molecular function: catalytic activity (GO:0003824);; cellular component: cell (GO:0005623);; cellular component: membrane (GO:0016020);; cellular component: organelle (GO:0043226);; cellular component: organelle part (GO:0044422);; cellular component: cell part (GO:0044464);; cellular component: membrane part (GO:0044425);; biological process: metabolic process (GO:0008152);; biological process:…	Steroid biosynthesis (ko00100);; Sesquiterpenoid and triterpenoid biosynthesis (ko00909);; Biosynthesis of antibiotics (ko01130)	Lipid transport and metabolism	Squalene/phytoene synthase	Squalene synthase OS=Ustilago maydis (strain 521 / FGSC 9021) OX=237631 GN=ERG9 PE=3 SV=2	Lipid transport and metabolism	squalene synthase [Ganoderma sinense ZZ0214-1]
GL21737	26.5526	86.297	27.5261	439.525	1.67077e-43	1.64316	up	5.33522e-168	3.6998	up	--	--	--	--	--	--	--	Function unknown	hypothetical protein GSI_12704 [Ganoderma sinense ZZ0214-1]
GL21738	5.93916	17.3289	6.58694	57.7357	4.71658e-19	1.466	up	6.17864e-69	2.82478	up	Carbohydrate transport and metabolism	Molecular Function: hydrolase activity (GO:0016787);;	molecular function: catalytic activity (GO:0003824)	--	--	Cellulase (glycosyl hydrolase family 5)	Probable glucan endo-1,6-beta-glucosidase B OS=Neosartorya fischeri (strain ATCC 1020 / DSM 3700 / CBS 544.65 / FGSC A1164 / JCM 1740 / NRRL 181 / WB 181) OX=331117 GN=exgB PE=3 SV=1	Carbohydrate transport and metabolism	glycoside hydrolase [Dichomitus squalens LYAD-421 SS1]
GL21755	23.4447	2.50726	6.75585	5.19864	3.43943e-79	-3.15327	down	0.010686	-0.61539	normal	--	Molecular Function: nucleic acid binding (GO:0003676);; Molecular Function: metal ion binding (GO:0046872);;	molecular function: binding (GO:0005488)	--	--	--	C2H2 finger domain transcription factor CON7 OS=Magnaporthe oryzae (strain 70-15 / ATCC MYA-4617 / FGSC 8958) OX=242507 GN=CON7 PE=2 SV=2	Function unknown	hypothetical protein TRAPUB_1563 [Trametes pubescens]
GL21758	3.34951	3.5151	1.5274	5.87846	0.920098	0.0353289	normal	1.38874e-12	1.62253	up	Secondary metabolites biosynthesis, transport and catabolism;; Defense mechanisms	Molecular Function: monooxygenase activity (GO:0004497);; Molecular Function: iron ion binding (GO:0005506);; Cellular Component: membrane (GO:0016020);; Molecular Function: oxidoreductase activity, acting on paired donors, with incorporation or reduction of molecular oxygen (GO:0016705);; Molecular Function: heme binding (GO:0020037);; Biological Process: oxidation-reduction process (GO:0055114)…	biological process: metabolic process (GO:0008152);; biological process: single-organism process (GO:0044699);; molecular function: catalytic activity (GO:0003824);; molecular function: binding (GO:0005488);; cellular component: membrane (GO:0016020)	--	Secondary metabolites biosynthesis, transport and catabolism;; Lipid transport and metabolism	Cytochrome P450	Cytochrome P450 monooxygenase FUM15 OS=Gibberella moniliformis (strain M3125 / FGSC 7600) OX=334819 GN=FUM15 PE=3 SV=1	Secondary metabolites biosynthesis, transport and catabolism	cytochrome P450 [Ganoderma sinense ZZ0214-1]
GL21769	5.18203	16.1581	4.66508	9.2839	3.67136e-09	1.49415	up	0.00418537	0.714665	normal	--	--	--	--	--	--	--	--	--
GL21770	37.0829	112.828	62.4114	99.9011	1.30679e-18	1.52675	up	0.000505292	0.426785	normal	--	Cellular Component: integral component of membrane (GO:0016021);;	cellular component: membrane (GO:0016020);; cellular component: membrane part (GO:0044425)	--	--	--	--	Function unknown	hypothetical protein GSI_12791 [Ganoderma sinense ZZ0214-1]
GL21772	2.95067	2.57947	4.04884	9.94387	0.517699	-0.207682	normal	2.10162e-05	1.02296	up	Carbohydrate transport and metabolism	--	--	--	General function prediction only	Major Facilitator Superfamily	Efflux pump radE OS=Chaetomium chiversii OX=155873 GN=radE PE=3 SV=1	Intracellular trafficking, secretion, and vesicular transport	MFS general substrate transporter [Ganoderma sinense ZZ0214-1]
GL21798	1.03614	6.63025	1.44417	5.92318	7.48855e-17	2.37817	up	5.98417e-10	1.6782	up	--	--	--	--	--	--	--	Function unknown	hypothetical protein GSI_12887 [Ganoderma sinense ZZ0214-1]
GL21815	351.181	240.688	495.414	210.976	1.78195e-07	-0.571504	normal	4.28321e-52	-1.471	down	Carbohydrate transport and metabolism	Cellular Component: integral component of membrane (GO:0016021);; Molecular Function: substrate-specific transmembrane transporter activity (GO:0022891);; Biological Process: transmembrane transport (GO:0055085);;	cellular component: membrane (GO:0016020);; cellular component: membrane part (GO:0044425);; biological process: localization (GO:0051179);; molecular function: transporter activity (GO:0005215)	--	General function prediction only	Sugar (and other) transporter;; Major Facilitator Superfamily	Probable glucose transporter rco-3 OS=Neurospora crassa (strain ATCC 24698 / 74-OR23-1A / CBS 708.71 / DSM 1257 / FGSC 987) OX=367110 GN=rco-3 PE=3 SV=2	Carbohydrate transport and metabolism	MFS general substrate transporter [Ganoderma sinense ZZ0214-1]
GL21826	5.26514	1.72815	13.5114	16.6949	3.07308e-05	-1.44353	down	0.863616	0.0800542	normal	--	--	--	--	--	--	--	--	hypothetical protein GSI_13024 [Ganoderma sinense ZZ0214-1]
GL21832	3.00634	2.13559	2.57551	6.60232	0.143271	-0.47655	normal	3.33306e-10	1.08426	up	Function unknown	Molecular Function: catalytic activity (GO:0003824);; Cellular Component: membrane (GO:0016020);;	molecular function: catalytic activity (GO:0003824);; cellular component: membrane (GO:0016020)	--	--	Beta-L-arabinofuranosidase, GH127	--	Function unknown	hypothetical protein DICSQDRAFT_178590 [Dichomitus squalens LYAD-421 SS1]
GL21838	934.222	454.75	1669.33	449.631	4.16613e-12	-1.05125	down	3.5852e-36	-2.108	down	Secondary metabolites biosynthesis, transport and catabolism;; Defense mechanisms	Molecular Function: binding (GO:0005488);; Molecular Function: oxidoreductase activity (GO:0016491);; Biological Process: response to stimulus (GO:0050896);;	molecular function: binding (GO:0005488);; molecular function: catalytic activity (GO:0003824);; biological process: response to stimulus (GO:0050896)	--	General function prediction only	Animal haem peroxidase;; Cytochrome P450	Linoleate 10R-lipoxygenase OS=Neosartorya fumigata (strain ATCC MYA-4609 / Af293 / CBS 101355 / FGSC A1100) OX=330879 GN=ppoC PE=1 SV=2	Lipid transport and metabolism	cytochrome P450 [Ganoderma sinense ZZ0214-1]
GL21852	44.1935	22.5874	54.482	24.5278	2.15657e-15	-0.985307	normal	1.91659e-42	-1.39064	down	--	Cellular Component: membrane (GO:0016020);; Molecular Function: hydrolase activity, acting on glycosyl bonds (GO:0016798);;	cellular component: membrane (GO:0016020);; molecular function: catalytic activity (GO:0003824)	N-Glycan biosynthesis (ko00510);; Various types of N-glycan biosynthesis (ko00513);; Protein processing in endoplasmic reticulum (ko04141)	Carbohydrate transport and metabolism	Glycosyl hydrolase family 47	Endoplasmic reticulum mannosyl-oligosaccharide 1,2-alpha-mannosidase OS=Schizosaccharomyces pombe (strain 972 / ATCC 24843) OX=284812 GN=SPAC2E1P5.01c PE=1 SV=2	Function unknown	hypothetical protein GSI_13212 [Ganoderma sinense ZZ0214-1]
GL21866	31.1763	21.1222	147.104	56.2091	0.0499046	-0.565618	normal	2.94945e-33	-1.62464	down	Carbohydrate transport and metabolism	Biological Process: carbohydrate transport (GO:0008643);; Cellular Component: integral component of membrane (GO:0016021);; Molecular Function: substrate-specific transmembrane transporter activity (GO:0022891);; Biological Process: transmembrane transport (GO:0055085);;	biological process: single-organism process (GO:0044699);; biological process: localization (GO:0051179);; cellular component: membrane (GO:0016020);; cellular component: membrane part (GO:0044425);; molecular function: transporter activity (GO:0005215)	--	General function prediction only	Sugar (and other) transporter;; Major Facilitator Superfamily	Probable glucose transporter rco-3 OS=Neurospora crassa (strain ATCC 24698 / 74-OR23-1A / CBS 708.71 / DSM 1257 / FGSC 987) OX=367110 GN=rco-3 PE=3 SV=2	Carbohydrate transport and metabolism	MFS monosaccharide transporter [Dichomitus squalens LYAD-421 SS1]
GL21875	20.5098	20.2929	30.1968	13.6871	0.89032	-0.0442832	normal	6.52289e-09	-1.35555	down	--	Molecular Function: metal ion binding (GO:0046872);;	molecular function: binding (GO:0005488)	--	--	MYND finger	--	Function unknown	hypothetical protein DICSQDRAFT_133766 [Dichomitus squalens LYAD-421 SS1]
GL21877	1.01387	1.47051	4.80151	18.8094	0.374747	0.414289	normal	2.5289e-08	1.63157	up	Secondary metabolites biosynthesis, transport and catabolism	Molecular Function: hydrolase activity (GO:0016787);;	molecular function: catalytic activity (GO:0003824)	--	General function prediction only	Dienelactone hydrolase family	Hydrolase tropI OS=Talaromyces stipitatus (strain ATCC 10500 / CBS 375.48 / QM 6759 / NRRL 1006) OX=441959 GN=tropI PE=3 SV=1	Secondary metabolites biosynthesis, transport and catabolism	hypothetical protein GSI_13065 [Ganoderma sinense ZZ0214-1]
GL21888	119.08	95.2823	121.958	54.9214	0.0652442	-0.3505	normal	9.30028e-21	-1.38866	down	--	--	--	--	Posttranslational modification, protein turnover, chaperones	Eukaryotic aspartyl protease;; Xylanase inhibitor N-terminal	Aspartic protease OS=Phaffia rhodozyma OX=5421 GN=pr1 PE=1 SV=1	Posttranslational modification, protein turnover, chaperones	transporter [Ganoderma sinense ZZ0214-1]
GL21911	66.5685	50.2209	91.3409	39.4914	0.0926982	-0.422709	normal	3.38724e-20	-1.43481	down	--	Molecular Function: metal ion binding (GO:0046872);;	molecular function: binding (GO:0005488)	--	--	--	--	Function unknown	hypothetical protein GSI_12971 [Ganoderma sinense ZZ0214-1]
GL21934	0.774305	3.13307	1.77141	8.2569	4.50029e-06	1.6884	up	2.5875e-14	1.88028	up	--	--	--	--	--	--	--	Function unknown	hypothetical protein DICSQDRAFT_144783 [Dichomitus squalens LYAD-421 SS1]
GL21938	153.864	120.037	175.724	80.3901	0.113963	-0.377197	normal	1.66938e-14	-1.3602	down	--	--	--	--	Function unknown	Tetratricopeptide repeat	--	Function unknown	hypothetical protein DICSQDRAFT_144789 [Dichomitus squalens LYAD-421 SS1]
GL21941	123.896	56.7786	107.118	61.5855	2.47655e-14	-1.13224	down	1.40025e-20	-1.04066	down	Cell wall/membrane/envelope biogenesis	--	--	--	--	Nucleoside 2-deoxyribosyltransferase like;; Nucleoside 2-deoxyribosyltransferase	--	Function unknown	hypothetical protein GSI_13046 [Ganoderma sinense ZZ0214-1]
GL21943	7.20278	6.88584	4.99037	12.3478	0.758199	-0.0905597	normal	1.06761e-11	1.04156	up	--	--	--	--	--	--	--	--	hypothetical protein GSI_13055 [Ganoderma sinense ZZ0214-1]
GL21945	8.05228	10.977	5.63554	21.1268	0.0156527	0.402915	normal	2.42938e-13	1.61031	up	Posttranslational modification, protein turnover, chaperones	Molecular Function: serine-type endopeptidase activity (GO:0004252);; Biological Process: proteolysis (GO:0006508);;	biological process: metabolic process (GO:0008152);; molecular function: catalytic activity (GO:0003824)	--	--	Pro-kumamolisin, activation domain	Tripeptidyl-peptidase sed3 OS=Neosartorya fumigata (strain ATCC MYA-4609 / Af293 / CBS 101355 / FGSC A1100) OX=330879 GN=sed3 PE=1 SV=1	Posttranslational modification, protein turnover, chaperones	subtilisin-like protein [Dichomitus squalens LYAD-421 SS1]
GL21963	14.4957	49.4765	71.7612	169.355	0.00337549	1.36174	up	7.44662e-08	0.966257	normal	--	--	--	--	--	Thaumatin family	--	Function unknown	hypothetical protein GSI_13141 [Ganoderma sinense ZZ0214-1]
GL21967	24.1156	20.0575	38.0923	12.6034	0.441495	-0.275045	normal	4.16667e-13	-1.76722	down	--	Molecular Function: aspartic-type endopeptidase activity (GO:0004190);; Biological Process: proteolysis (GO:0006508);;	biological process: metabolic process (GO:0008152);; molecular function: catalytic activity (GO:0003824)	--	--	Eukaryotic aspartyl protease	Aspartic protease OS=Phaffia rhodozyma OX=5421 GN=pr1 PE=1 SV=1	Posttranslational modification, protein turnover, chaperones	transporter [Ganoderma sinense ZZ0214-1]
GL21968	31.1435	10.5651	17.5643	17.0967	2.95118e-09	-1.48663	down	0.505963	-0.243515	normal	--	--	--	--	--	--	--	--	hypothetical protein GSI_13190 [Ganoderma sinense ZZ0214-1]
GL21988	1.39074	3.69652	1.72033	21.676	0.000177792	1.23332	up	1.27015e-40	3.24379	up	--	--	--	--	--	Ricin-type beta-trefoil lectin domain-like;; Ricin-type beta-trefoil lectin domain	--	Function unknown	hypothetical protein GSI_03282 [Ganoderma sinense ZZ0214-1]
GL21989	16.729	7.93537	7.32876	6.69911	5.66304e-05	-1.03686	down	0.209777	-0.350189	normal	--	--	--	--	--	Ricin-type beta-trefoil lectin domain-like	--	Function unknown	hypothetical protein GSI_03283 [Ganoderma sinense ZZ0214-1]
GL21992	13.287	20.6036	9.85633	25.7414	0.000145356	0.585974	normal	1.02547e-14	1.11795	up	Secondary metabolites biosynthesis, transport and catabolism;; Defense mechanisms	Molecular Function: oxidoreductase activity (GO:0016491);; Molecular Function: metal ion binding (GO:0046872);;	molecular function: catalytic activity (GO:0003824);; molecular function: binding (GO:0005488)	--	Secondary metabolites biosynthesis, transport and catabolism	Cytochrome P450	Cytochrome P450 monooxygenase FUM15 OS=Gibberella moniliformis (strain M3125 / FGSC 7600) OX=334819 GN=FUM15 PE=3 SV=1	Secondary metabolites biosynthesis, transport and catabolism	cytochrome P450 [Ganoderma sinense ZZ0214-1]
GL21995	27.0477	13.3316	14.5966	14.1722	2.08878e-13	-1.03057	down	0.137562	-0.275445	normal	Inorganic ion transport and metabolism	Molecular Function: nucleotide binding (GO:0000166);; Molecular Function: monooxygenase activity (GO:0004497);; Molecular Function: coenzyme binding (GO:0050662);;	molecular function: binding (GO:0005488);; biological process: metabolic process (GO:0008152);; biological process: single-organism process (GO:0044699);; molecular function: catalytic activity (GO:0003824)	--	Secondary metabolites biosynthesis, transport and catabolism	Flavin-binding monooxygenase-like;; Pyridine nucleotide-disulphide oxidoreductase;; Pyridine nucleotide-disulphide oxidoreductase;; L-lysine 6-monooxygenase (NADPH-requiring);; Pyridine nucleotide-disulphide oxidoreductase;; Shikimate / quinate 5-dehydrogenase;; TrkA-N domain;; Thi4 family;; FAD-NAD(P)-binding;; NAD(P)-binding Rossmann-like domain	Monooxygenase aurF OS=Gibberella zeae (strain PH-1 / ATCC MYA-4620 / FGSC 9075 / NRRL 31084) OX=229533 GN=aurF PE=1 SV=1	Inorganic ion transport and metabolism	hypothetical protein GSI_03433 [Ganoderma sinense ZZ0214-1]
GL21999	49.8094	23.6551	24.8051	31.9988	2.66287e-08	-1.06811	down	0.621769	0.125588	normal	Signal transduction mechanisms	--	--	--	General function prediction only	Ankyrin repeats (many copies);; Ankyrin repeats (3 copies);; Ankyrin repeat;; Ankyrin repeat;; Ankyrin repeats (many copies)	Palmitoyltransferase AKR1 OS=Ashbya gossypii (strain ATCC 10895 / CBS 109.51 / FGSC 9923 / NRRL Y-1056) OX=284811 GN=AKR1 PE=3 SV=1	Function unknown	transporter [Ganoderma sinense ZZ0214-1]
GL22000	28.8187	8.76269	4.34028	7.89635	1.56937e-10	-1.62984	down	0.0526093	0.574472	normal	--	--	--	--	--	--	--	--	hypothetical protein GSI_03415 [Ganoderma sinense ZZ0214-1]
GL22001	50.7904	21.2314	44.0281	25.5487	1.0033e-19	-1.26577	down	6.99613e-22	-1.02373	down	--	Molecular Function: mannosyltransferase activity (GO:0000030);; Biological Process: protein glycosylation (GO:0006486);; Cellular Component: integral component of membrane (GO:0016021);; Biological Process: mannosylation (GO:0097502);;	molecular function: catalytic activity (GO:0003824);; biological process: metabolic process (GO:0008152);; biological process: cellular process (GO:0009987);; biological process: single-organism process (GO:0044699);; cellular component: membrane (GO:0016020);; cellular component: membrane part (GO:0044425)	Other types of O-glycan biosynthesis (ko00514)	Carbohydrate transport and metabolism	Glycolipid 2-alpha-mannosyltransferase	Glycolipid 2-alpha-mannosyltransferase 2 OS=Candida albicans (strain SC5314 / ATCC MYA-2876) OX=237561 GN=MNT2 PE=3 SV=4	Carbohydrate transport and metabolism	hypothetical protein GSI_03414 [Ganoderma sinense ZZ0214-1]
GL22008	33.816	32.9627	58.1274	29.1238	0.819151	-0.0656479	normal	4.45366e-17	-1.218	down	General function prediction only	Biological Process: metabolic process (GO:0008152);; Molecular Function: hydrolase activity (GO:0016787);;	biological process: metabolic process (GO:0008152);; molecular function: catalytic activity (GO:0003824)	--	--	Peptidase dimerisation domain;; Peptidase family M20/M25/M40	--	Amino acid transport and metabolism	hypothetical protein GSI_03404 [Ganoderma sinense ZZ0214-1]
GL22009	136.29	85.8473	166.763	80.4455	9.17788e-08	-0.691133	normal	2.56779e-25	-1.2898	down	--	--	--	--	--	--	--	--	hypothetical protein GSI_03402 [Ganoderma sinense ZZ0214-1]
GL22011	2.62296	19.2862	0	0.189014	1.53383e-46	2.72331	up	--	--	--	--	--	--	--	--	--	--	Function unknown	hypothetical protein GSI_03393 [Ganoderma sinense ZZ0214-1]
GL22014	43.5852	50.8819	25.9069	84.3242	0.330152	0.185898	normal	3.45373e-41	1.44381	up	Lipid transport and metabolism	--	--	--	Defense mechanisms	alpha/beta hydrolase fold	AB hydrolase superfamily protein B1A11.02 OS=Schizosaccharomyces pombe (strain 972 / ATCC 24843) OX=284812 GN=SPAPB1A11.02 PE=3 SV=1	Lipid transport and metabolism	hypothetical protein GSI_03379 [Ganoderma sinense ZZ0214-1]
GL22019	132.945	110.588	93.3479	34.8493	0.282277	-0.286579	normal	9.13596e-20	-1.63355	down	Carbohydrate transport and metabolism	Cellular Component: integral component of membrane (GO:0016021);; Molecular Function: substrate-specific transmembrane transporter activity (GO:0022891);; Biological Process: transmembrane transport (GO:0055085);;	cellular component: membrane (GO:0016020);; cellular component: membrane part (GO:0044425);; biological process: localization (GO:0051179);; molecular function: transporter activity (GO:0005215)	--	General function prediction only	Sugar (and other) transporter;; Major Facilitator Superfamily	Probable quinate permease OS=Aspergillus terreus (strain NIH 2624 / FGSC A1156) OX=341663 GN=qutD PE=3 SV=1	Carbohydrate transport and metabolism	general substrate transporter [Dichomitus squalens LYAD-421 SS1]
GL22026	29.4071	8.51204	47.1743	7.27	0.0658513	-1.07748	normal	3.05856e-17	-2.72133	down	--	--	--	--	--	--	--	--	--
GL22038	1.07594	2.24751	8.38907	24.9371	0.0733041	0.832692	normal	9.41867e-14	1.29562	up	--	--	--	--	--	Thaumatin family	--	Function unknown	hypothetical protein GSI_03217 [Ganoderma sinense ZZ0214-1]
GL22043	6.65466	22.2878	13.4497	50.4191	3.01893e-25	1.66891	up	6.32228e-39	1.63591	up	--	Cellular Component: integral component of membrane (GO:0016021);;	cellular component: membrane (GO:0016020);; cellular component: membrane part (GO:0044425)	--	--	Protein of unknown function (DUF3712);; Lipocalin-like domain	--	Function unknown	hypothetical protein DICSQDRAFT_136157 [Dichomitus squalens LYAD-421 SS1]
GL22047	3327.39	785.702	825.51	562.215	5.34899e-23	-2.01701	down	0.00132845	-0.756082	normal	--	--	--	--	--	Ricin-type beta-trefoil lectin domain-like	--	Function unknown	hypothetical protein GSI_03283 [Ganoderma sinense ZZ0214-1]
GL22061	4.79654	12.7019	4.44216	45.2837	0.000465904	1.20766	up	1.13471e-34	2.96364	up	--	--	--	--	--	--	--	Function unknown	hypothetical protein GSI_03345 [Ganoderma sinense ZZ0214-1]
GL22063	93.2889	33.3464	90.8507	49.5349	8.54225e-20	-1.47402	down	0.0100628	-1.01936	normal	--	--	--	--	--	Ricin-type beta-trefoil lectin domain-like	--	--	hypothetical protein GSI_03319 [Ganoderma sinense ZZ0214-1]
GL22065	96.294	393.244	90.3096	492.466	1.1428e-33	1.9472	up	1.87527e-95	2.17775	up	--	--	--	--	--	--	--	Function unknown	hypothetical protein DICSQDRAFT_169576 [Dichomitus squalens LYAD-421 SS1]
GL22076	8.95498	3.47328	153.004	68.457	5.03403e-08	-1.31337	down	1.06218e-30	-1.39967	down	Translation, ribosomal structure and biogenesis;; Posttranslational modification, protein turnover, chaperones	Molecular Function: N-acetyltransferase activity (GO:0008080);;	molecular function: catalytic activity (GO:0003824)	--	--	Acetyltransferase (GNAT) domain	Uncharacterized protein YIR042C OS=Saccharomyces cerevisiae (strain ATCC 204508 / S288c) OX=559292 GN=YIR042C PE=4 SV=1	Function unknown	hypothetical protein GSI_03243 [Ganoderma sinense ZZ0214-1]
GL22081	6.8643	1.70566	1.56496	1.50724	3.5429e-07	-1.78982	down	0.575057	-0.270708	normal	--	--	--	--	--	Ubiquitin 3 binding protein But2 C-terminal domain	--	Function unknown	hypothetical protein GSI_03252 [Ganoderma sinense ZZ0214-1]
GL22087	89.6538	44.4865	33.1499	21.5256	2.67467e-06	-1.00498	down	1.63045e-06	-0.845789	normal	Secondary metabolites biosynthesis, transport and catabolism;; Defense mechanisms	Molecular Function: monooxygenase activity (GO:0004497);; Molecular Function: iron ion binding (GO:0005506);; Molecular Function: oxidoreductase activity, acting on paired donors, with incorporation or reduction of molecular oxygen (GO:0016705);; Molecular Function: heme binding (GO:0020037);; Biological Process: oxidation-reduction process (GO:0055114);;	biological process: metabolic process (GO:0008152);; biological process: single-organism process (GO:0044699);; molecular function: catalytic activity (GO:0003824);; molecular function: binding (GO:0005488)	--	Secondary metabolites biosynthesis, transport and catabolism;; Lipid transport and metabolism	Cytochrome P450	Cytochrome P450 monooxygenase FUM15 OS=Gibberella moniliformis (strain M3125 / FGSC 7600) OX=334819 GN=FUM15 PE=3 SV=1	Secondary metabolites biosynthesis, transport and catabolism	cytochrome P450 [Ganoderma sinense ZZ0214-1]
GL22090	5.52551	12.4303	3.16325	8.02008	2.16695e-10	1.10451	up	0.000128661	1.04671	up	--	--	--	--	--	--	--	Function unknown	hypothetical protein GSI_03306 [Ganoderma sinense ZZ0214-1]
GL22094	54.1971	119.349	122.415	113.282	1.92042e-06	1.0479	up	0.0265504	-0.355798	normal	Inorganic ion transport and metabolism	Molecular Function: nucleotide binding (GO:0000166);; Molecular Function: monooxygenase activity (GO:0004497);; Molecular Function: coenzyme binding (GO:0050662);;	molecular function: binding (GO:0005488);; biological process: metabolic process (GO:0008152);; biological process: single-organism process (GO:0044699);; molecular function: catalytic activity (GO:0003824)	--	Secondary metabolites biosynthesis, transport and catabolism	Flavin-binding monooxygenase-like;; Pyridine nucleotide-disulphide oxidoreductase;; Pyridine nucleotide-disulphide oxidoreductase;; L-lysine 6-monooxygenase (NADPH-requiring)	FAD-binding monooxygenase trt3 OS=Aspergillus terreus (strain NIH 2624 / FGSC A1156) OX=341663 GN=trt3 PE=1 SV=1	Inorganic ion transport and metabolism	hypothetical protein GSI_03434 [Ganoderma sinense ZZ0214-1]
GL22095	39.4386	29.6775	42.3605	24.9282	0.0295124	-0.433878	normal	1.68678e-16	-1.00177	down	--	--	--	--	Function unknown	Essential protein Yae1, N terminal	--	Secondary metabolites biosynthesis, transport and catabolism	hypothetical protein GSI_03428 [Ganoderma sinense ZZ0214-1]
GL22107	157.288	107.86	50.2288	156.145	0.00598538	-0.556453	normal	3.50778e-10	1.36361	up	--	--	--	--	--	--	--	--	--
GL22115	2.06314	1.53494	0.764589	3.26039	0.272675	-0.411837	normal	5.18575e-08	1.69594	up	--	--	--	--	--	--	--	Function unknown	hypothetical protein GSI_03331 [Ganoderma sinense ZZ0214-1]
GL22139	54.8453	48.8795	185.416	38.8153	0.557899	-0.19593	normal	5.30959e-38	-2.45837	down	Amino acid transport and metabolism	Molecular Function: cystathionine gamma-lyase activity (GO:0004123);; Biological Process: cysteine biosynthetic process via cystathionine (GO:0019343);; Biological Process: transsulfuration (GO:0019346);; Molecular Function: pyridoxal phosphate binding (GO:0030170);; Molecular Function: identical protein binding (GO:0042802);;	molecular function: catalytic activity (GO:0003824);; biological process: metabolic process (GO:0008152);; biological process: cellular process (GO:0009987);; biological process: single-organism process (GO:0044699);; molecular function: binding (GO:0005488)	Glycine, serine and threonine metabolism (ko00260);; Cysteine and methionine metabolism (ko00270);; Selenocompound metabolism (ko00450);; Biosynthesis of antibiotics (ko01130);; Biosynthesis of amino acids (ko01230)	Amino acid transport and metabolism	Cys/Met metabolism PLP-dependent enzyme	Cystathionine gamma-lyase OS=Saccharomyces cerevisiae (strain ATCC 204508 / S288c) OX=559292 GN=CYS3 PE=1 SV=2	Amino acid transport and metabolism	cystathionine gamma-lyase 1 [Ganoderma lucidum]
GL22147	25.0222	250.787	63.9216	216.482	1.87188e-72	3.17877	up	2.05357e-15	1.46866	up	Carbohydrate transport and metabolism	Molecular Function: chitinase activity (GO:0004568);; Cellular Component: extracellular region (GO:0005576);; Biological Process: carbohydrate metabolic process (GO:0005975);; Biological Process: chitin catabolic process (GO:0006032);; Molecular Function: carbohydrate binding (GO:0030246);;	molecular function: catalytic activity (GO:0003824);; cellular component: extracellular region (GO:0005576);; biological process: metabolic process (GO:0008152);; molecular function: binding (GO:0005488)	Amino sugar and nucleotide sugar metabolism (ko00520)	Carbohydrate transport and metabolism	Glycosyl hydrolases family 18	Endochitinase B1 OS=Neosartorya fumigata (strain ATCC MYA-4609 / Af293 / CBS 101355 / FGSC A1100) OX=330879 GN=chiB1 PE=3 SV=1	Carbohydrate transport and metabolism	hypothetical protein GSI_10576 [Ganoderma sinense ZZ0214-1]
GL22148	35.3061	324.051	80.6835	245.25	4.24644e-64	3.04922	up	1.07176e-13	1.31823	up	Carbohydrate transport and metabolism	Biological Process: metabolic process (GO:0008152);; Molecular Function: hydrolase activity, acting on glycosyl bonds (GO:0016798);;	biological process: metabolic process (GO:0008152);; molecular function: catalytic activity (GO:0003824)	Amino sugar and nucleotide sugar metabolism (ko00520)	--	--	--	Carbohydrate transport and metabolism	hypothetical protein GSI_10576 [Ganoderma sinense ZZ0214-1]
GL22153	3.60955	2.97114	2.30602	6.82912	0.593707	-0.270948	normal	0.00449237	1.14608	up	--	--	--	--	--	--	--	--	--
GL22156	6.84171	7.15603	3.24616	8.44449	0.9441	0.0288293	normal	0.00133408	1.04281	up	--	--	--	--	--	--	--	--	--
GL22163	4.49312	1.86434	1.28717	1.26588	0.00279348	-1.1126	down	--	--	--	--	--	--	--	--	Fungal hydrophobin	--	--	--
GL22164	189.128	33.4082	84.7068	59.1518	1.07997e-28	-2.40347	down	4.68265e-05	-0.758106	normal	--	--	--	--	--	--	--	Function unknown	hypothetical protein GSI_10696 [Ganoderma sinense ZZ0214-1]
GL22167	148.712	398.883	172.658	195.221	2.50111e-28	1.36756	up	0.673232	-0.0739558	normal	Carbohydrate transport and metabolism	Molecular Function: zinc ion binding (GO:0008270);; Molecular Function: oxidoreductase activity (GO:0016491);; Biological Process: oxidation-reduction process (GO:0055114);;	molecular function: binding (GO:0005488);; molecular function: catalytic activity (GO:0003824);; biological process: metabolic process (GO:0008152);; biological process: single-organism process (GO:0044699)	--	Secondary metabolites biosynthesis, transport and catabolism	Alcohol dehydrogenase GroES-like domain;; Zinc-binding dehydrogenase	Alcohol dehydrogenase patD OS=Aspergillus clavatus (strain ATCC 1007 / CBS 513.65 / DSM 816 / NCTC 3887 / NRRL 1) OX=344612 GN=patD PE=1 SV=1	Energy production and conversion	hypothetical protein GSI_10710 [Ganoderma sinense ZZ0214-1]
GL22168	2.94569	4.49369	1.87241	10.2715	0.0019081	0.558376	normal	7.63775e-39	2.15904	up	Signal transduction mechanisms	--	--	--	Signal transduction mechanisms	Protein kinase domain;; Protein tyrosine kinase;; Kinase-like;; Phosphotransferase enzyme family;; Lipopolysaccharide kinase (Kdo/WaaP) family;; Poxvirus serine/threonine protein kinase	Negative regulator of sexual conjugation and meiosis OS=Schizosaccharomyces pombe (strain 972 / ATCC 24843) OX=284812 GN=ran1 PE=1 SV=2	Signal transduction mechanisms	transporter [Ganoderma sinense ZZ0214-1]
GL22172	13.0861	5.44886	5.90548	4.84336	5.64519e-05	-1.17951	down	0.105991	-0.509754	normal	--	--	--	--	--	--	--	Function unknown	hypothetical protein GSI_11187 [Ganoderma sinense ZZ0214-1]
GL22184	24.3895	10.3532	21.7363	23.1393	1.78881e-05	-1.17721	down	0.2381	-0.156815	normal	Amino acid transport and metabolism	Molecular Function: glutamate-ammonia ligase activity (GO:0004356);; Biological Process: nitrogen compound metabolic process (GO:0006807);; Molecular Function: kinase activity (GO:0016301);; Biological Process: phosphorylation (GO:0016310);;	molecular function: catalytic activity (GO:0003824);; biological process: metabolic process (GO:0008152);; biological process: cellular process (GO:0009987)	--	Amino acid transport and metabolism	Glutamine synthetase, catalytic domain	Protein fluG OS=Emericella nidulans (strain FGSC A4 / ATCC 38163 / CBS 112.46 / NRRL 194 / M139) OX=227321 GN=fluG PE=1 SV=1	Amino acid transport and metabolism	hypothetical protein GSI_10544 [Ganoderma sinense ZZ0214-1]
GL22188	92.6043	417.908	121.834	482.674	7.70833e-50	2.09353	up	5.6153e-25	1.69336	up	Carbohydrate transport and metabolism	Molecular Function: chitinase activity (GO:0004568);; Cellular Component: extracellular region (GO:0005576);; Biological Process: carbohydrate metabolic process (GO:0005975);; Biological Process: chitin catabolic process (GO:0006032);; Molecular Function: carbohydrate binding (GO:0030246);;	molecular function: catalytic activity (GO:0003824);; cellular component: extracellular region (GO:0005576);; biological process: metabolic process (GO:0008152);; molecular function: binding (GO:0005488)	Amino sugar and nucleotide sugar metabolism (ko00520)	Carbohydrate transport and metabolism	Glycosyl hydrolases family 18	Endochitinase B1 OS=Neosartorya fumigata (strain ATCC MYA-4609 / Af293 / CBS 101355 / FGSC A1100) OX=330879 GN=chiB1 PE=3 SV=1	Carbohydrate transport and metabolism	hypothetical protein GSI_10577 [Ganoderma sinense ZZ0214-1]
GL22196	3.07502	8.64987	1.34547	5.95183	7.75378e-09	1.37041	up	0.000721296	1.58719	up	--	--	--	--	--	--	--	--	hypothetical protein GSI_10593 [Ganoderma sinense ZZ0214-1]
GL22210	9.58812	4.45366	54.03	4.06513	0.00154579	-1.02984	down	8.99827e-69	-3.844	down	--	Molecular Function: structural constituent of cell wall (GO:0005199);; Cellular Component: fungal-type cell wall (GO:0009277);;	molecular function: structural molecule activity (GO:0005198);; cellular component: cell (GO:0005623);; cellular component: cell part (GO:0044464)	--	--	Fungal hydrophobin	Fruiting body protein SC3 OS=Schizophyllum commune OX=5334 GN=SC3 PE=1 SV=2	--	hypothetical protein GSI_10688 [Ganoderma sinense ZZ0214-1]
GL22211	21.6981	15.4955	30.5135	15.239	0.0296004	-0.495278	normal	3.57457e-12	-1.22479	down	--	--	--	--	--	Fungal hydrophobin	Fruiting body protein SC3 OS=Schizophyllum commune OX=5334 GN=SC3 PE=1 SV=2	--	hypothetical protein GSI_02722 [Ganoderma sinense ZZ0214-1]
GL22215	4391.63	671.71	4831.4	377.165	9.03498e-43	-2.64048	down	4.05823e-110	-3.85655	down	--	Molecular Function: structural constituent of cell wall (GO:0005199);; Cellular Component: fungal-type cell wall (GO:0009277);;	molecular function: structural molecule activity (GO:0005198);; cellular component: cell (GO:0005623);; cellular component: cell part (GO:0044464)	--	--	Fungal hydrophobin	Fruiting body protein SC3 OS=Schizophyllum commune OX=5334 GN=SC3 PE=1 SV=2	--	hypothetical protein GSI_10690 [Ganoderma sinense ZZ0214-1]
GL22223	8.65714	158.393	20.8952	199.761	2.81901e-76	3.95394	up	3.02594e-51	2.94512	up	Lipid transport and metabolism	--	--	Biosynthesis of unsaturated fatty acids (ko01040);; Fatty acid metabolism (ko01212)	--	Domain of unknown function (DUF3474)	Acyl-lipid omega-3 desaturase (cytochrome b5), endoplasmic reticulum OS=Mortierella alpina OX=64518 GN=MAW3 PE=1 SV=1	Lipid transport and metabolism	hypothetical protein GSI_10724 [Ganoderma sinense ZZ0214-1]
GL22224	9.36754	21.9215	11.0721	20.2873	2.21521e-13	1.16513	up	2.96903e-06	0.620688	normal	Carbohydrate transport and metabolism	--	--	Amino sugar and nucleotide sugar metabolism (ko00520)	--	Alpha-L-arabinofuranosidase C-terminal domain	Alpha-L-arabinofuranosidase A OS=Aspergillus kawachii (strain NBRC 4308) OX=1033177 GN=abfA PE=1 SV=2	Carbohydrate transport and metabolism	hypothetical protein GSI_10725 [Ganoderma sinense ZZ0214-1]
GL22228	12.9409	18.4689	9.21076	23.2243	0.00186819	0.469197	normal	1.13664e-21	1.07638	up	Carbohydrate transport and metabolism;; Amino acid transport and metabolism;; Inorganic ion transport and metabolism;; General function prediction only	--	--	--	General function prediction only	Major Facilitator Superfamily	Caffeine resistance protein 5 OS=Schizosaccharomyces pombe (strain 972 / ATCC 24843) OX=284812 GN=caf5 PE=3 SV=1	Intracellular trafficking, secretion, and vesicular transport	MFS general substrate transporter [Ganoderma sinense ZZ0214-1]
GL22229	32.0127	150.799	29.6958	206.378	2.52871e-36	2.13823	up	5.10699e-98	2.52737	up	Energy production and conversion;; General function prediction only	Molecular Function: binding (GO:0005488);; Molecular Function: oxidoreductase activity (GO:0016491);; Cellular Component: intracellular part (GO:0044424);;	molecular function: binding (GO:0005488);; molecular function: catalytic activity (GO:0003824);; cellular component: cell (GO:0005623);; cellular component: cell part (GO:0044464)	--	Energy production and conversion;; General function prediction only	Zinc-binding dehydrogenase;; Zinc-binding dehydrogenase	Probable quinone oxidoreductase OS=Saccharomyces cerevisiae (strain ATCC 204508 / S288c) OX=559292 GN=ZTA1 PE=1 SV=1	Energy production and conversion	hypothetical protein GSI_10762 [Ganoderma sinense ZZ0214-1]
GL22235	92.544	31.3082	67.9219	48.5376	3.23815e-34	-1.56898	down	4.05985e-06	-0.71331	normal	Cell wall/membrane/envelope biogenesis	Molecular Function: catalytic activity (GO:0003824);; Molecular Function: coenzyme binding (GO:0050662);;	molecular function: catalytic activity (GO:0003824);; molecular function: binding (GO:0005488)	--	Defense mechanisms	NAD dependent epimerase/dehydratase family;; 3-beta hydroxysteroid dehydrogenase/isomerase family;; NAD(P)H-binding;; NmrA-like family;; Male sterility protein	Ketoreductase azaE OS=Aspergillus niger (strain ATCC 1015 / CBS 113.46 / FGSC A1144 / LSHB Ac4 / NCTC 3858a / NRRL 328 / USDA 3528.7) OX=380704 GN=azaE PE=2 SV=1	Cell wall/membrane/envelope biogenesis	hypothetical protein GSI_10510 [Ganoderma sinense ZZ0214-1]
GL22243	32.0006	15.0224	11.4728	7.72912	3.68459e-08	-1.07813	down	0.000947385	-0.779172	normal	Signal transduction mechanisms	Molecular Function: hydrolase activity (GO:0016787);;	molecular function: catalytic activity (GO:0003824)	--	General function prediction only	Calcineurin-like phosphoesterase	--	Function unknown	hypothetical protein GSI_10500 [Ganoderma sinense ZZ0214-1]
GL22248	797.635	329.188	851.629	375.103	7.47595e-35	-1.29593	down	4.33571e-33	-1.42081	down	Energy production and conversion	Molecular Function: FMN binding (GO:0010181);; Molecular Function: oxidoreductase activity (GO:0016491);; Biological Process: negative regulation of transcription, DNA-templated (GO:0045892);; Biological Process: oxidation-reduction process (GO:0055114);;	molecular function: binding (GO:0005488);; molecular function: catalytic activity (GO:0003824);; biological process: biological regulation (GO:0065007);; biological process: metabolic process (GO:0008152);; biological process: single-organism process (GO:0044699)	Ubiquinone and other terpenoid-quinone biosynthesis (ko00130)	General function prediction only	NADPH-dependent FMN reductase;; Flavodoxin-like fold	Protoplast secreted protein 2 OS=Saccharomyces cerevisiae (strain ATCC 204508 / S288c) OX=559292 GN=PST2 PE=1 SV=1	Function unknown	hypothetical protein GSI_10530 [Ganoderma sinense ZZ0214-1]
GL22253	6.70481	9.47766	4.90395	12.0867	0.0783441	0.443254	normal	3.4891e-05	1.00789	up	Carbohydrate transport and metabolism	Molecular Function: catalytic activity (GO:0003824);;	molecular function: catalytic activity (GO:0003824)	--	--	--	--	Function unknown	hypothetical protein GYMLUDRAFT_392404 [Gymnopus luxurians FD-317 M1]
GL22254	0	2.5055	0	4.84682	--	--	--	2.1987e-26	5.46918	up	Carbohydrate transport and metabolism	--	--	--	--	--	--	Function unknown	hypothetical protein GSI_10560 [Ganoderma sinense ZZ0214-1]
GL22260	247.073	300.32	137.684	346.124	0.17138	0.243873	normal	2.54636e-25	1.07816	up	--	--	--	--	--	--	--	Function unknown	hypothetical protein GSI_10590 [Ganoderma sinense ZZ0214-1]
GL22264	5.81907	8.84914	2.00935	20.3873	0.0982179	0.528645	normal	8.10235e-49	2.99654	up	--	--	--	--	--	--	--	Function unknown	hypothetical protein GSI_10610 [Ganoderma sinense ZZ0214-1]
GL22267	22.6483	17.5266	11.2836	29.9761	0.0677778	-0.389942	normal	1.63427e-10	1.13638	up	--	Cellular Component: membrane (GO:0016020);;	cellular component: membrane (GO:0016020)	--	--	--	--	--	hypothetical protein DICSQDRAFT_134523 [Dichomitus squalens LYAD-421 SS1]
GL22279	29.2393	40.2745	21.0019	56.1191	0.0215405	0.419015	normal	1.92643e-05	1.12557	up	--	--	--	--	--	--	--	Function unknown	hypothetical protein DICSQDRAFT_167710 [Dichomitus squalens LYAD-421 SS1]
GL22305	1.70382	2.27315	1.00872	5.99425	0.34427	0.341164	normal	6.70182e-11	2.13049	up	--	--	--	--	--	--	--	Function unknown	hypothetical protein DICSQDRAFT_153612 [Dichomitus squalens LYAD-421 SS1]
GL22319	29.9297	18.9827	3.44204	31.2439	0.47662	-0.462253	normal	1.00193e-08	2.53187	up	--	--	--	--	Carbohydrate transport and metabolism;; Posttranslational modification, protein turnover, chaperones	Domain of unknown function (DUF1996);; WSC domain	WSC domain-containing protein ARB_07867 OS=Arthroderma benhamiae (strain ATCC MYA-4681 / CBS 112371) OX=663331 GN=ARB_07867 PE=1 SV=1	Function unknown	hypothetical protein GSI_07699 [Ganoderma sinense ZZ0214-1]
GL22324	184.912	208.056	406.067	224.38	0.635805	0.119911	normal	7.7641e-24	-1.11187	down	--	--	--	--	--	--	--	Function unknown	hypothetical protein GSI_14550 [Ganoderma sinense ZZ0214-1]
GL22327	46.188	207.944	123.206	362.491	4.47408e-24	2.05263	up	4.13467e-15	1.27944	up	Secondary metabolites biosynthesis, transport and catabolism;; Defense mechanisms	Molecular Function: monooxygenase activity (GO:0004497);; Molecular Function: iron ion binding (GO:0005506);; Cellular Component: membrane (GO:0016020);; Molecular Function: oxidoreductase activity, acting on paired donors, with incorporation or reduction of molecular oxygen (GO:0016705);; Molecular Function: heme binding (GO:0020037);; Biological Process: oxidation-reduction process (GO:0055114)…	biological process: metabolic process (GO:0008152);; biological process: single-organism process (GO:0044699);; molecular function: catalytic activity (GO:0003824);; molecular function: binding (GO:0005488);; cellular component: membrane (GO:0016020)	--	Secondary metabolites biosynthesis, transport and catabolism	Cytochrome P450	Cytochrome P450 monooxygenase FUM15 OS=Gibberella moniliformis (strain M3125 / FGSC 7600) OX=334819 GN=FUM15 PE=3 SV=1	Secondary metabolites biosynthesis, transport and catabolism	cytochrome P450 [Ganoderma sinense ZZ0214-1]
GL22334	8.12623	8.56303	5.96805	17.8367	0.915312	0.0422223	normal	2.67046e-14	1.30399	up	--	--	--	--	--	--	--	Function unknown	hypothetical protein GSI_14621 [Ganoderma sinense ZZ0214-1]
GL22339	61.6746	280.513	57.2676	290.536	7.12216e-55	2.10836	up	1.00319e-47	2.05867	up	Inorganic ion transport and metabolism	--	--	--	--	Ferritin-like domain	Protein rds1 OS=Schizosaccharomyces pombe (strain 972 / ATCC 24843) OX=284812 GN=rds1 PE=2 SV=2	Function unknown	hypothetical protein GSI_14625 [Ganoderma sinense ZZ0214-1]
GL22346	13.8442	13.2696	12.8907	37.1995	0.844154	-0.0780964	normal	3.07217e-10	1.26172	up	--	--	--	--	--	--	--	--	--
GL22352	7.63089	11.4712	2.637	7.92799	0.0481068	0.520965	normal	2.90525e-05	1.25537	up	--	--	--	--	--	--	--	--	--
GL22361	3.73826	3.97259	5.73031	1.87718	0.945636	0.0483305	normal	1.82747e-05	-1.66318	down	Cell wall/membrane/envelope biogenesis	--	--	--	--	Lytic transglycolase	Allergen Asp f 7 homolog OS=Arthroderma benhamiae (strain ATCC MYA-4681 / CBS 112371) OX=663331 GN=ARB_02701 PE=3 SV=1	Function unknown	hypothetical protein GSI_12115 [Ganoderma sinense ZZ0214-1]
GL22372	137.617	112.977	151.859	81.6709	0.157266	-0.313421	normal	5.08011e-12	-1.13087	down	--	Molecular Function: oxaloacetate secondary active transmembrane transporter activity (GO:0000227);; Cellular Component: mitochondrial inner membrane (GO:0005743);; Molecular Function: secondary active sulfate transmembrane transporter activity (GO:0008271);; Cellular Component: integral component of membrane (GO:0016021);; Molecular Function: isopropylmalate transmembrane transporter activity (GO…	biological process: single-organism process (GO:0044699);; biological process: localization (GO:0051179);; molecular function: transporter activity (GO:0005215);; cellular component: cell (GO:0005623);; cellular component: membrane (GO:0016020);; cellular component: organelle (GO:0043226);; cellular component: organelle part (GO:0044422);; cellular component: cell part (GO:0044464);; cellular com…	--	Energy production and conversion	Mitochondrial carrier protein	Mitochondrial oxaloacetate transport protein OS=Schizosaccharomyces pombe (strain 972 / ATCC 24843) OX=284812 GN=oac1 PE=3 SV=1	Function unknown	transporter [Ganoderma sinense ZZ0214-1]
GL22377	28.9381	31.9909	50.7409	29.2223	0.736708	0.113843	normal	9.70933e-12	-1.02199	down	Lipid transport and metabolism;; Secondary metabolites biosynthesis, transport and catabolism;; General function prediction only	--	--	--	General function prediction only	short chain dehydrogenase;; Enoyl-(Acyl carrier protein) reductase;; NAD(P)H-binding;; KR domain	Uncharacterized oxidoreductase C663.06c OS=Schizosaccharomyces pombe (strain 972 / ATCC 24843) OX=284812 GN=SPCC663.06c PE=3 SV=1	Function unknown	hypothetical protein GSI_12208 [Ganoderma sinense ZZ0214-1]
GL22381	6.59116	14.2014	4.40934	9.8889	3.14681e-08	1.0359	up	1.53549e-05	0.890913	normal	--	--	--	--	--	--	--	Function unknown	hypothetical protein GSI_12249 [Ganoderma sinense ZZ0214-1]
GL22383	18.6858	6.70719	28.1798	12.3924	3.18307e-16	-1.46113	down	2.35194e-16	-1.41146	down	--	Cellular Component: integral component of membrane (GO:0016021);;	cellular component: membrane (GO:0016020);; cellular component: membrane part (GO:0044425)	--	--	--	--	--	hypothetical protein GSI_12325 [Ganoderma sinense ZZ0214-1]
GL22384	7.87566	3.18404	12.2748	6.89591	0.000573318	-1.18608	down	0.000396033	-1.01216	down	--	Cellular Component: integral component of membrane (GO:0016021);;	cellular component: membrane (GO:0016020);; cellular component: membrane part (GO:0044425)	--	--	--	--	--	hypothetical protein GSI_12325 [Ganoderma sinense ZZ0214-1]
GL22390	31.9157	7.7316	23.0831	18.3173	4.1266e-37	-2.02005	down	1.67154e-07	-0.575872	normal	--	--	--	--	--	Heterokaryon incompatibility protein (HET)	Vegetative incompatibility protein HET-E-1 OS=Podospora anserina OX=5145 GN=HET-E1 PE=4 SV=1	Function unknown	hypothetical protein GSI_12055 [Ganoderma sinense ZZ0214-1]
GL22412	10.4226	29.5853	12.2573	30.8441	4.34035e-10	1.39564	up	1.55692e-05	1.04977	up	--	--	--	--	--	--	--	--	hypothetical protein GSI_14373 [Ganoderma sinense ZZ0214-1]
GL22429	36.6528	15.6441	11.8236	13.9437	2.38454e-11	-1.21892	down	0.987337	-0.00526609	normal	--	--	--	--	--	--	--	--	hypothetical protein GSI_14427 [Ganoderma sinense ZZ0214-1]
GL22432	93.3889	141.034	60.3901	187.615	0.00403838	0.551635	normal	9.24506e-24	1.36452	up	Secondary metabolites biosynthesis, transport and catabolism	Molecular Function: oxidoreductase activity (GO:0016491);; Biological Process: oxidation-reduction process (GO:0055114);;	molecular function: catalytic activity (GO:0003824);; biological process: metabolic process (GO:0008152);; biological process: single-organism process (GO:0044699)	Glycerolipid metabolism (ko00561)	General function prediction only	Aldo/keto reductase family	D-galacturonate reductase OS=Hypocrea jecorina OX=51453 GN=gar1 PE=1 SV=1	Function unknown	Aldo/keto reductase [Dichomitus squalens LYAD-421 SS1]
GL22435	374.808	318.176	424.713	186.848	0.115884	-0.267279	normal	1.68181e-40	-1.42309	down	--	--	--	--	Chromatin structure and dynamics	SET domain	SET domain-containing protein 5 OS=Schizosaccharomyces pombe (strain 972 / ATCC 24843) OX=284812 GN=set5 PE=1 SV=1	Function unknown	transcription factor [Ganoderma sinense ZZ0214-1]
GL22437	118.732	43.9272	17.5213	18.9796	5.25506e-26	-1.4375	down	0.782146	-0.108527	normal	--	--	--	--	--	--	--	Function unknown	transcription factor [Ganoderma sinense ZZ0214-1]
GL22438	310.242	98.8025	49.592	56.0188	1.71626e-27	-1.64237	down	0.885348	-0.0489768	normal	--	--	--	--	Chromatin structure and dynamics	SET domain	SET domain-containing protein 5 OS=Schizosaccharomyces pombe (strain 972 / ATCC 24843) OX=284812 GN=set5 PE=1 SV=1	Function unknown	transcription factor [Ganoderma sinense ZZ0214-1]
GL22439	8.71946	4.08071	5.4439	3.68827	3.82695e-09	-1.09013	down	0.000132772	-0.785658	normal	--	--	--	--	--	--	--	--	hypothetical protein GSI_14428 [Ganoderma sinense ZZ0214-1]
GL22440	125.035	50.1921	145.004	26.8012	3.11935e-15	-1.31379	down	7.72135e-87	-2.652	down	--	--	--	--	--	--	--	Function unknown	hypothetical protein GSI_14429 [Ganoderma sinense ZZ0214-1]
GL22449	18.7797	29.8344	21.4148	62.0533	0.00289115	0.611874	normal	8.09749e-22	1.26658	up	--	Molecular Function: nucleotide binding (GO:0000166);; Molecular Function: nucleic acid binding (GO:0003676);;	molecular function: binding (GO:0005488)	--	--	RNA recognition motif. (a.k.a. RRM, RBD, or RNP domain)	Uncharacterized RNA-binding protein C25G10.01 OS=Schizosaccharomyces pombe (strain 972 / ATCC 24843) OX=284812 GN=SPAC25G10.01 PE=1 SV=1	Function unknown	hypothetical protein DICSQDRAFT_64396 [Dichomitus squalens LYAD-421 SS1]
GL22450	9.39629	20.6469	9.03333	37.2311	5.97377e-15	1.08004	up	5.53469e-34	1.77163	up	--	Molecular Function: nucleic acid binding (GO:0003676);; Molecular Function: metal ion binding (GO:0046872);;	molecular function: binding (GO:0005488)	--	--	--	--	Function unknown	transcription factor [Ganoderma sinense ZZ0214-1]
GL22476	6.48998	204.708	0.166496	1.83839	5.76925e-134	4.745	up	--	--	--	--	--	--	--	--	--	--	--	hypothetical protein GSI_12134 [Ganoderma sinense ZZ0214-1]
GL22479	59.7151	29.904	43.0549	49.9069	2.68907e-11	-1.00547	down	0.820774	-0.0351808	normal	General function prediction only	--	--	--	--	NAD(P)H-binding	--	Function unknown	hypothetical protein GSI_12211 [Ganoderma sinense ZZ0214-1]
GL22485	3.38815	2.86925	1.11711	3.1867	0.509575	-0.249344	normal	0.00248149	1.15214	up	--	--	--	--	--	BTB/POZ domain	--	--	hypothetical protein GSI_12277 [Ganoderma sinense ZZ0214-1]
GL22487	84.6991	14.9699	10.2018	6.62931	2.2059e-37	-2.43951	down	0.00142858	-0.845934	normal	--	--	--	--	--	--	--	Function unknown	hypothetical protein GSI_12077 [Ganoderma sinense ZZ0214-1]
GL22504	73.2346	25.4091	79.2925	61.8861	5.98418e-16	-1.51131	down	5.00696e-05	-0.604771	normal	Coenzyme transport and metabolism	--	--	Porphyrin and chlorophyll metabolism (ko00860)	Coenzyme transport and metabolism	Uroporphyrinogen-III synthase HemD	--	Coenzyme transport and metabolism	hypothetical protein GSI_11953 [Ganoderma sinense ZZ0214-1]
GL22510	80.2415	129.983	42.091	298.021	9.87498e-06	0.652546	normal	4.07896e-75	2.53925	up	--	--	--	--	--	Perilipin family	--	Function unknown	hypothetical protein GSI_14513 [Ganoderma sinense ZZ0214-1]
GL22515	125.051	47.6786	93.9282	55.5551	2.6357e-23	-1.39754	down	5.67253e-24	-0.999691	normal	Amino acid transport and metabolism	Molecular Function: homoserine dehydrogenase activity (GO:0004412);; Biological Process: methionine biosynthetic process (GO:0009086);; Biological Process: threonine biosynthetic process (GO:0009088);; Biological Process: homoserine biosynthetic process (GO:0009090);; Biological Process: isoleucine biosynthetic process (GO:0009097);; Molecular Function: kinase activity (GO:0016301);; Biological P…	biological process: metabolic process (GO:0008152);; biological process: single-organism process (GO:0044699);; molecular function: catalytic activity (GO:0003824);; biological process: cellular process (GO:0009987);; molecular function: binding (GO:0005488)	Glycine, serine and threonine metabolism (ko00260);; Cysteine and methionine metabolism (ko00270);; Lysine biosynthesis (ko00300);; Biosynthesis of antibiotics (ko01130);; Biosynthesis of amino acids (ko01230)	Amino acid transport and metabolism	Homoserine dehydrogenase;; Homoserine dehydrogenase, NAD binding domain	Probable homoserine dehydrogenase OS=Schizosaccharomyces pombe (strain 972 / ATCC 24843) OX=284812 GN=SPBC776.03 PE=1 SV=1	Amino acid transport and metabolism	aspartate kinase homoserine dehydrogenase [Dichomitus squalens LYAD-421 SS1]
GL22518	23.4367	2.34454	6.30109	1.65846	2.84128e-47	-3.16394	down	2.06074e-10	-2.01119	down	--	--	--	--	--	--	--	Function unknown	hypothetical protein GSI_14431 [Ganoderma sinense ZZ0214-1]
GL22527	49.3585	61.5989	23.5965	84.6378	0.713706	0.230648	normal	7.21294e-17	1.56298	up	Carbohydrate transport and metabolism	Molecular Function: trehalose-phosphatase activity (GO:0004805);; Cellular Component: alpha,alpha-trehalose-phosphate synthase complex (UDP-forming) (GO:0005946);; Biological Process: trehalose biosynthetic process (GO:0005992);; Biological Process: dephosphorylation (GO:0016311);; Molecular Function: transferase activity (GO:0016740);; Biological Process: cellular response to heat (GO:0034605);;	biological process: metabolic process (GO:0008152);; biological process: cellular process (GO:0009987);; molecular function: catalytic activity (GO:0003824);; cellular component: cell (GO:0005623);; cellular component: macromolecular complex (GO:0032991);; cellular component: cell part (GO:0044464);; biological process: single-organism process (GO:0044699);; biological process: response to stimul…	Starch and sucrose metabolism (ko00500)	Carbohydrate transport and metabolism	Glycosyltransferase family 20;; Trehalose-phosphatase	Trehalose-phosphatase OS=Saccharomyces cerevisiae (strain ATCC 204508 / S288c) OX=559292 GN=TPS2 PE=1 SV=3	Carbohydrate transport and metabolism	hypothetical protein GSI_14488 [Ganoderma sinense ZZ0214-1]
GL22540	4.19668	3.67223	0.590949	6.52008	0.672308	-0.197755	normal	4.45097e-09	2.65145	up	--	--	--	--	--	Domain of unknown function (DUF1996)	--	--	hypothetical protein GSI_07719 [Ganoderma sinense ZZ0214-1]
GL22543	166.293	42.7668	101.132	31.7127	0.00598737	-1.41137	down	0.000125683	-1.68914	down	--	Molecular Function: catalytic activity (GO:0003824);; Biological Process: metabolic process (GO:0008152);;	molecular function: catalytic activity (GO:0003824);; biological process: metabolic process (GO:0008152)	--	--	AMP-binding enzyme	--	Function unknown	hypothetical protein GSI_14567 [Ganoderma sinense ZZ0214-1]
GL22551	48.5566	61.8433	37.7168	115.152	0.295195	0.306874	normal	5.71534e-11	1.34276	up	--	Cellular Component: integral component of membrane (GO:0016021);;	cellular component: membrane (GO:0016020);; cellular component: membrane part (GO:0044425)	--	--	--	--	Function unknown	hypothetical protein GSI_14655 [Ganoderma sinense ZZ0214-1]
GL22555	69.0362	144.157	81.5688	143.328	3.26361e-16	1.01468	up	0.00139894	0.543011	normal	Secondary metabolites biosynthesis, transport and catabolism;; Defense mechanisms	Molecular Function: monooxygenase activity (GO:0004497);; Molecular Function: iron ion binding (GO:0005506);; Cellular Component: integral component of membrane (GO:0016021);; Molecular Function: oxidoreductase activity, acting on paired donors, with incorporation or reduction of molecular oxygen (GO:0016705);; Molecular Function: heme binding (GO:0020037);; Biological Process: oxidation-reductio…	biological process: metabolic process (GO:0008152);; biological process: single-organism process (GO:0044699);; molecular function: catalytic activity (GO:0003824);; molecular function: binding (GO:0005488);; cellular component: membrane (GO:0016020);; cellular component: membrane part (GO:0044425)	--	Secondary metabolites biosynthesis, transport and catabolism;; Lipid transport and metabolism	Cytochrome P450	Cytochrome P450 monooxygenase FUM15 OS=Gibberella moniliformis (strain M3125 / FGSC 7600) OX=334819 GN=FUM15 PE=3 SV=1	Secondary metabolites biosynthesis, transport and catabolism	cytochrome P450 [Ganoderma sinense ZZ0214-1]
[truncated: 1,066 more rows]

## Sheet: Table S6
Table S6 Summary of the differential expressed transcription regulators.
[truncated: 40 more rows]

## Sheet: Table S7 
Table S7 Summary of the differential expressed genes in carbon metabolism pathway.
[truncated: 16 more rows]

[truncated: 2 more sheets: Table S8, Table S9]
